# Supplementary material for: Mimicking efferent nerves using a graphdiyne-based artificial synapse with multiple ion diffusion dynamics
Source: Nat Commun. 2021 Feb 16;12:1068. doi: 10.1038/s41467-021-21319-9 (PMC7886898; doi:10.1038/s41467-021-21319-9)
Supplement: Supplementary file 4 — Source Data [file 41467_2021_21319_MOESM4_ESM.xlsx]

## Sheet: Figure 2e
X	Y	Y	Y	Y	Y	Y	Y
292	856.742	794.195	786.369	786.369	786.369	786.369	794.195
291.95	923.244	794.697	786.138	786.138	786.138	786.138	794.697
291.9	888.015	795.263	785.909	785.909	785.909	785.909	795.263
291.85	894.491	795.893	785.677	785.677	785.677	785.677	795.893
291.8	825.248	796.589	785.44	785.44	785.44	785.44	796.589
291.75	952.855	797.366	785.208	785.208	785.208	785.208	797.366
291.7	917.271	798.223	784.975	784.975	784.975	784.975	798.223
291.65	928.045	799.158	784.733	784.733	784.733	784.733	799.158
291.6	912.41	800.193	784.497	784.497	784.497	784.497	800.193
291.55	903.886	801.331	784.265	784.265	784.265	784.265	801.331
291.5	929.44	802.577	784.035	784.035	784.035	784.035	802.577
291.45	916.306	803.927	783.797	783.797	783.797	783.797	803.927
291.4	872.734	805.405	783.566	783.566	783.566	783.566	805.405
291.35	854.668	807.005	783.331	783.331	783.331	783.331	807.005
291.3	874.409	808.74	783.096	783.096	783.096	783.096	808.74
291.25	886.548	810.609	782.85	782.85	782.85	782.85	810.609
291.2	887.629	812.625	782.601	782.601	782.601	782.601	812.625
291.15	949.342	814.795	782.344	782.344	782.344	782.344	814.795
291.1	928.667	817.129	782.082	782.082	782.082	782.082	817.129
291.05	979.221	819.631	781.809	781.809	781.809	781.809	819.631
291	935.546	822.317	781.532	781.532	781.532	781.532	822.317
290.95	973.011	825.203	781.254	781.254	781.254	781.254	825.203
290.9	958.175	828.299	780.978	780.978	780.978	780.978	828.299
290.85	951.077	831.615	780.702	780.702	780.702	780.702	831.615
290.8	884.947	835.16	780.425	780.425	780.425	780.425	835.16
290.75	868.02	838.944	780.145	780.145	780.145	780.145	838.944
290.7	869.904	842.981	779.863	779.863	779.863	779.863	842.981
290.65	887.14	847.281	779.582	779.582	779.582	779.582	847.281
290.6	950.262	851.857	779.299	779.299	779.299	779.299	851.857
290.55	947.164	856.728	779.024	779.024	779.024	779.024	856.728
290.5	984.794	861.902	778.752	778.752	778.752	778.752	861.902
290.45	932.551	867.379	778.47	778.47	778.47	778.47	867.379
290.4	978.954	873.164	778.174	778.174	778.174	778.174	873.164
290.35	892.67	879.272	777.865	777.865	777.865	777.865	879.272
290.3	924.665	885.714	777.543	777.544	777.543	777.543	885.715
290.25	953.789	892.514	777.22	777.221	777.22	777.22	892.514
290.2	973.279	899.685	776.899	776.9	776.899	776.899	899.685
290.15	962.399	907.249	776.59	776.591	776.59	776.59	907.25
290.1	978.836	915.206	776.283	776.284	776.283	776.283	915.208
290.05	955.834	923.57	775.981	775.983	775.981	775.981	923.572
290	928.668	932.337	775.671	775.674	775.671	775.671	932.34
289.95	882.693	941.529	775.367	775.37	775.367	775.367	941.533
289.9	919.435	951.166	775.079	775.084	775.079	775.079	951.171
289.85	935.322	961.242	774.794	774.801	774.794	774.794	961.248
289.8	942.585	971.757	774.508	774.516	774.508	774.508	971.765
289.75	882.368	982.719	774.222	774.233	774.222	774.222	982.73
289.7	820.55	994.119	773.921	773.935	773.921	773.921	994.133
289.65	946.763	1005.96	773.604	773.623	773.604	773.604	1005.97
289.6	968.581	1018.24	773.275	773.3	773.275	773.275	1018.26
289.55	976.628	1030.96	772.934	772.966	772.934	772.934	1030.99
289.5	1058.54	1044.12	772.574	772.614	772.574	772.574	1044.16
289.45	1048.63	1057.72	772.202	772.255	772.202	772.202	1057.77
289.4	966.669	1071.73	771.793	771.86	771.793	771.793	1071.8
289.35	1008.23	1086.15	771.352	771.439	771.352	771.352	1086.23
289.3	1076.48	1100.96	770.882	770.993	770.882	770.882	1101.08
289.25	1023.62	1116.19	770.396	770.537	770.395	770.395	1116.33
289.2	1164.54	1131.8	769.896	770.075	769.895	769.895	1131.98
289.15	1047.48	1147.78	769.376	769.603	769.375	769.375	1148.01
289.1	1167.52	1164.12	768.839	769.126	768.838	768.838	1164.41
289.05	1085	1180.78	768.272	768.635	768.271	768.271	1181.14
289	1073.24	1197.72	767.663	768.119	767.661	767.661	1198.18
288.95	1205.09	1214.95	767.033	767.606	767.031	767.031	1215.52
288.9	1171.24	1232.41	766.367	767.082	766.364	766.364	1233.13
288.85	1183.79	1250.09	765.676	766.568	765.672	765.672	1250.99
288.8	1325.36	1267.94	764.942	766.051	764.937	764.937	1269.06
288.75	1222.81	1285.93	764.181	765.555	764.174	764.174	1287.32
288.7	1297.72	1304	763.369	765.066	763.359	763.359	1305.72
288.65	1342.54	1322.11	762.501	764.591	762.488	762.488	1324.23
288.6	1368.28	1340.23	761.596	764.163	761.579	761.579	1342.83
288.55	1369.27	1358.31	760.649	763.793	760.626	760.626	1361.5
288.5	1466.68	1376.3	759.656	763.496	759.626	759.626	1380.19
288.45	1494.61	1394.17	758.649	763.324	758.61	758.61	1398.92
288.4	1484.07	1411.85	757.609	763.285	757.558	757.558	1417.63
288.35	1484.51	1429.29	756.533	763.403	756.467	756.467	1436.29
288.3	1535.86	1446.44	755.427	763.718	755.342	755.342	1454.9
288.25	1436.32	1463.26	754.311	764.288	754.2	754.2	1473.46
288.2	1479.14	1479.69	753.186	765.156	753.044	753.044	1491.94
288.15	1587.29	1495.67	752.064	766.381	751.88	751.88	1510.36
288.1	1587.45	1511.15	750.929	768.004	750.694	750.694	1528.69
288.05	1475.52	1526.05	749.781	770.082	749.48	749.48	1546.95
288	1472.68	1540.3	748.612	772.678	748.228	748.228	1565.14
287.95	1506.08	1553.86	747.434	775.878	746.946	746.946	1583.28
287.9	1653.54	1566.67	746.25	779.765	745.631	745.631	1601.42
287.85	1686.57	1578.67	745.058	784.428	744.276	744.276	1619.6
287.8	1751.09	1589.81	743.885	789.991	742.898	742.898	1637.89
287.75	1751.77	1600.06	742.745	796.573	741.504	741.504	1656.38
287.7	1675.28	1609.35	741.62	804.269	740.064	740.064	1675.11
287.65	1769.23	1617.62	740.523	813.209	738.578	738.577	1694.2
287.6	1739.73	1624.83	739.468	823.534	737.044	737.043	1713.75
287.55	1700.41	1630.98	738.497	835.413	735.484	735.482	1733.92
287.5	1804.45	1636.01	737.628	848.998	733.894	733.892	1754.86
287.45	1810.86	1639.92	736.9	864.462	732.286	732.282	1776.72
287.4	1850.15	1642.69	736.349	881.973	730.663	730.658	1799.7
287.35	1841.27	1644.28	736.004	901.69	729.018	729.011	1823.96
287.3	1894.43	1644.69	735.91	923.779	727.351	727.34	1849.71
287.25	1875.83	1643.87	736.092	948.376	725.637	725.622	1877.11
287.2	1848.61	1641.84	736.615	975.639	723.879	723.858	1906.4
287.15	1827.12	1638.6	737.563	1005.73	722.095	722.065	1937.79
287.1	1929.9	1634.15	739.005	1038.75	720.272	720.231	1971.48
287.05	2086.3	1628.49	741.026	1074.82	718.405	718.347	2007.69
287	2026.56	1621.65	743.736	1114	716.499	716.419	2046.62
286.95	2006.46	1613.63	747.243	1156.33	714.545	714.434	2088.44
286.9	2105.78	1604.44	751.672	1201.8	712.532	712.38	2133.31
286.85	2200.67	1594.12	757.167	1250.37	710.453	710.245	2181.37
286.8	2161.41	1582.67	763.89	1301.93	708.301	708.018	2232.74
286.75	2304.89	1570.15	772.045	1356.34	706.09	705.707	2287.5
286.7	2379.6	1556.62	781.875	1413.41	703.855	703.337	2345.74
286.65	2435.94	1542.1	793.592	1472.82	701.574	700.879	2407.46
286.6	2506.39	1526.63	807.44	1534.21	699.241	698.312	2472.59
286.55	2547.63	1510.24	823.722	1597.17	696.882	695.646	2541.08
286.5	2500.04	1493.01	842.755	1661.17	694.516	692.878	2612.82
286.45	2674.55	1474.97	864.87	1725.65	692.155	689.996	2687.66
286.4	2806.58	1456.2	890.456	1789.97	689.85	687.015	2765.43
286.35	2831.9	1436.73	919.894	1853.41	687.624	683.92	2845.9
286.3	2941.4	1416.61	953.595	1915.22	685.516	680.699	2928.85
286.25	3002.95	1395.92	992.011	1974.61	683.597	677.361	3014.05
286.2	3016.17	1374.68	1035.59	2030.74	681.928	673.892	3101.27
286.15	3220.9	1352.95	1084.79	2082.79	680.575	670.267	3190.3
286.1	3361.73	1330.78	1140.11	2129.94	679.661	666.499	3280.99
286.05	3353.93	1308.24	1202.04	2171.46	679.328	662.598	3373.27
286	3509.72	1285.37	1271.05	2206.59	679.708	658.541	3467.1
285.95	3645.41	1262.22	1347.61	2234.7	680.983	654.325	3562.54
285.9	3730.48	1238.83	1432.17	2255.25	683.372	649.952	3659.77
285.85	3766.38	1215.25	1525.1	2267.82	687.109	645.405	3759.07
285.8	3980.82	1191.57	1626.83	2272.14	692.537	640.734	3860.87
285.75	4102.69	1167.84	1737.64	2268.07	699.995	635.946	3965.71
285.7	4154.93	1144.06	1857.71	2255.56	709.825	631.003	4074.15
285.65	4287.82	1120.28	1987.12	2234.74	722.449	625.896	4186.9
285.6	4113.78	1096.53	2125.89	2205.89	738.363	620.645	4304.74
285.55	4202.89	1072.86	2273.84	2169.4	758.086	615.236	4428.48
285.5	4483.08	1049.26	2430.65	2125.76	782.166	609.639	4558.92
285.45	4699.7	1025.72	2595.8	2075.57	811.204	603.825	4696.82
285.4	4691.55	1002.3	2768.62	2019.52	845.877	597.802	4842.91
285.35	4867.11	978.998	2948.26	1958.39	886.891	591.57	4997.83
285.3	5148.71	955.852	3133.63	1892.97	934.976	585.13	5162.04
285.25	5562.11	932.814	3323.37	1824.01	990.807	578.417	5335.75
285.2	5630.59	909.883	3515.94	1752.32	1055.09	571.412	5519
285.15	5676.58	887.077	3709.63	1678.7	1128.54	564.12	5711.59
285.1	5812.26	864.424	3902.54	1603.91	1211.8	556.557	5913.01
285.05	6114.49	841.893	4092.54	1528.64	1305.38	548.681	6122.41
285	6348.43	819.459	4277.36	1453.5	1409.65	540.459	6338.59
284.95	6589.98	797.167	4454.69	1379.12	1524.92	531.93	6560.11
284.9	6681.99	775.04	4622.17	1306.02	1651.24	523.114	6785.12
284.85	6988.33	753.018	4777.32	1234.59	1788.31	513.947	7011.4
284.8	7412.04	731.115	4917.8	1165.2	1935.65	504.443	7236.44
284.75	7396.6	709.332	5041.36	1098.15	2092.4	494.604	7457.43
284.7	7659.11	687.711	5145.98	1033.72	2257.36	484.474	7671.35
284.65	8198.08	666.254	5229.83	972.054	2428.9	474.058	7874.86
284.6	8144.12	644.935	5291.33	913.248	2604.95	463.336	8064.46
284.55	8258.48	623.74	5329.27	857.335	2783.06	452.298	8236.52
284.5	8223.51	602.74	5342.9	804.398	2960.47	441.024	8387.43
284.45	8416.85	582.01	5331.86	754.479	3134.08	429.595	8513.65
284.4	8804.11	561.49	5296.11	707.455	3300.42	417.961	8611.59
284.35	8976.39	541.245	5236.12	663.3	3455.98	406.194	8678.06
284.3	8663.46	521.357	5152.82	621.982	3597.2	394.389	8710.19
284.25	8478.5	501.83	5047.4	583.375	3720.59	382.557	8705.53
284.2	8843.77	482.721	4921.49	547.394	3822.91	370.768	8662.21
284.15	8541.65	464.034	4776.92	513.894	3901.29	359.036	8579.02
284.1	8381.41	445.792	4615.79	482.744	3953.38	347.396	8455.53
284.05	8224.49	428.089	4440.46	453.882	3977.6	335.954	8292.17
284	7815.33	410.975	4253.33	427.205	3973.02	324.77	8090.21
283.95	7678.61	394.434	4056.8	402.547	3939.45	313.841	7851.71
283.9	7600.94	378.477	3853.3	379.774	3877.55	303.191	7579.54
283.85	7191.13	363.196	3645.28	358.839	3788.81	292.921	7277.36
283.8	6898.53	348.573	3434.96	339.596	3675.29	283.027	6949.34
283.75	6625.45	334.644	3224.49	321.956	3539.73	273.556	6600.16
283.7	6255.94	321.427	3015.83	305.827	3385.28	264.539	6234.75
283.65	5851.85	308.893	2810.67	291.073	3215.37	255.956	5858.14
283.6	5590.31	297.075	2610.59	277.633	3033.65	247.853	5475.39
283.55	5078.58	285.987	2416.91	265.433	2843.76	240.253	5091.33
283.5	4688.97	275.59	2230.7	254.358	2649.18	233.13	4710.44
283.45	4429.16	265.898	2052.85	244.352	2453.25	226.508	4336.83
283.4	3960.62	256.89	1884.03	235.331	2258.95	220.375	3974.07
283.35	3700.43	248.563	1724.74	227.238	2068.9	214.739	3625.22
283.3	3500.91	240.882	1575.25	219.989	1885.33	209.574	3292.73
283.25	3031.23	233.835	1435.73	213.531	1710.04	204.878	2978.5
283.2	2846.92	227.385	1306.17	207.791	1544.42	200.622	2683.89
283.15	2429.52	221.509	1186.44	202.715	1389.48	196.793	2409.77
283.1	2224.03	216.179	1076.33	198.247	1245.88	193.37	2156.52
283.05	1982.42	211.351	975.512	194.323	1113.91	190.318	1924.14
283	1689.02	207.004	883.623	190.902	993.641	187.623	1712.3
282.95	1416.25	203.112	800.238	187.945	884.896	185.267	1520.39
282.9	1312.5	199.618	724.861	185.379	787.275	183.199	1347.54
282.85	1111.22	196.506	657.014	183.18	700.277	181.41	1192.75
282.8	966.46	193.731	596.173	181.294	623.261	179.861	1054.87
282.75	897.603	191.265	541.828	179.688	555.534	178.532	932.718
282.7	828.051	189.075	493.463	178.324	496.347	177.394	825.027
282.65	708.655	187.127	450.571	177.165	444.936	176.419	730.542
282.6	589.182	185.384	412.659	176.173	400.533	175.576	648.022
282.55	544.974	183.83	379.269	175.328	362.409	174.852	576.28
282.5	518.341	182.445	349.963	174.612	329.86	174.233	514.182
282.45	444.325	181.207	324.325	174.001	302.223	173.701	460.654
282.4	404.948	180.102	301.974	173.484	278.884	173.247	414.704
282.35	399.063	179.127	282.563	173.058	259.292	172.871	375.428
282.3	310.672	178.255	265.75	172.697	242.92	172.549	341.974
282.25	298.638	177.464	251.223	172.379	229.299	172.264	313.573
282.2	301.943	176.752	238.717	172.107	218.029	172.016	289.555
282.15	230.64	176.111	227.983	171.872	208.751	171.801	269.313
282.1	292.369	175.527	218.795	171.664	201.144	171.609	252.303
282.05	311.754	174.997	210.953	171.478	194.936	171.436	238.056
282	254.057	174.518	204.285	171.318	189.897	171.285	226.163
281.95	270.908	174.076	198.621	171.168	185.816	171.143	216.253
281.9	270.775	173.665	193.821	171.025	182.521	171.006	208.015
281.85	255.57	173.287	189.767	170.893	179.873	170.878	201.187
281.8	226.357	172.934	186.347	170.764	177.748	170.753	195.535
281.75	249.181	172.612	183.476	170.647	176.053	170.639	190.873
281.7	258.118	172.322	181.075	170.544	174.71	170.538	187.037
281.65	227.884	172.053	179.066	170.446	173.641	170.441	183.882
281.6	208.365	171.806	177.391	170.355	172.794	170.351	181.292
281.55	206.527	171.588	176.004	170.278	172.132	170.275	179.176
281.5	214.663	171.391	174.857	170.21	171.613	170.208	177.447
281.45	216.709	171.21	173.906	170.146	171.202	170.144	176.031
281.4	219.495	171.046	173.123	170.088	170.88	170.087	174.876
281.35	165.533	170.899	172.478	170.037	170.628	170.036	173.933
281.3	188.535	170.76	171.944	169.986	170.424	169.985	173.159
281.25	199.042	170.632	171.503	169.936	170.261	169.936	172.525
281.2	198.806	170.513	171.139	169.889	170.128	169.889	172.003
281.15	209.506	170.406	170.84	169.846	170.021	169.846	171.576
281.1	231.085	170.311	170.597	169.809	169.936	169.808	171.227
281.05	189.083	170.222	170.396	169.773	169.865	169.772	170.939
281	194.774	170.138	170.228	169.736	169.803	169.736	170.697
280.95	178.812	170.06	170.087	169.7	169.748	169.7	170.495
280.9	176.1	169.991	169.973	169.67	169.704	169.669	170.329
280.85	208.617	169.93	169.88	169.643	169.667	169.643	170.191
280.8	170.557	169.87	169.799	169.614	169.631	169.614	170.072
280.75	178.56	169.819	169.735	169.591	169.603	169.591	169.975
280.7	162.331	169.771	169.679	169.568	169.576	169.568	169.891
280.65	169.801	169.727	169.632	169.546	169.552	169.546	169.819
280.6	222.696	169.681	169.586	169.52	169.524	169.52	169.752
280.55	186.964	169.629	169.537	169.486	169.489	169.486	169.683
280.5	192.877	169.579	169.491	169.452	169.454	169.452	169.62
280.45	181.495	169.526	169.443	169.413	169.415	169.413	169.557
280.4	208.913	169.475	169.398	169.375	169.376	169.375	169.499
280.35	242.231	169.424	169.353	169.336	169.336	169.336	169.442
280.3	202.91	169.374	169.309	169.296	169.296	169.296	169.388
280.25	206.927	169.325	169.265	169.256	169.256	169.256	169.335
280.2	173.729	169.269	169.215	169.208	169.208	169.208	169.277
280.15	174.425	169.212	169.163	169.158	169.158	169.158	169.218
280.1	171.609	169.152	169.108	169.104	169.104	169.104	169.156
280.05	223.23	169.094	169.055	169.052	169.052	169.052	169.097
280	246.973	169.041	169.006	169.004	169.004	169.004	169.044

## Sheet: Figure 2f
X	Y
50.082	102.414
51.0463	102.362
52.0105	102.309
52.9747	102.254
53.939	102.198
54.9032	102.141
55.8674	102.083
56.8317	102.024
57.7959	101.964
58.7601	101.904
59.7244	101.843
60.6886	101.781
61.6528	101.719
62.6171	101.657
63.5813	101.594
64.5455	101.531
65.5098	101.469
66.474	101.406
67.4382	101.343
68.4025	101.28
69.3667	101.217
70.3309	101.154
71.2952	101.092
72.2594	101.03
73.2236	100.969
74.1879	100.907
75.1521	100.847
76.1163	100.787
77.0806	100.727
78.0448	100.668
79.009	100.61
79.9733	100.552
80.9375	100.495
81.9017	100.439
82.866	100.384
83.8302	100.329
84.7944	100.275
85.7587	100.223
86.7229	100.171
87.6871	100.12
88.6514	100.07
89.6156	100.021
90.5798	99.9729
91.5441	99.9259
92.5083	99.88
93.4725	99.835
94.4368	99.7912
95.401	99.7484
96.3652	99.7066
97.3295	99.666
98.2937	99.6265
99.2579	99.588
100.222	99.5506
101.186	99.5143
102.151	99.4792
103.115	99.4451
104.079	99.4121
105.043	99.3802
106.008	99.3494
106.972	99.3196
107.936	99.291
108.9	99.2634
109.865	99.2368
110.829	99.2113
111.793	99.1869
112.757	99.1634
113.721	99.141
114.686	99.1196
115.65	99.0991
116.614	99.0796
117.578	99.061
118.543	99.0434
119.507	99.0267
120.471	99.0109
121.435	98.9959
122.4	98.9818
123.364	98.9685
124.328	98.9561
125.292	98.9444
126.257	98.9335
127.221	98.9233
128.185	98.9138
129.149	98.9051
130.113	98.897
131.078	98.8895
132.042	98.8826
133.006	98.8764
133.97	98.8706
134.935	98.8655
135.899	98.8608
136.863	98.8566
137.827	98.8529
138.792	98.8496
139.756	98.8467
140.72	98.8441
141.684	98.8419
142.648	98.8401
143.613	98.8385
144.577	98.8371
145.541	98.836
146.505	98.8351
147.47	98.8344
148.434	98.8338
149.398	98.8334
150.362	98.833
151.327	98.8327
152.291	98.8325
153.255	98.8323
154.219	98.832
155.184	98.8317
156.148	98.8314
157.112	98.831
158.076	98.8305
159.04	98.8298
160.005	98.829
160.969	98.828
161.933	98.8268
162.897	98.8254
163.862	98.8238
164.826	98.8218
165.79	98.8196
166.754	98.8172
167.719	98.8144
168.683	98.8112
169.647	98.8077
170.611	98.8039
171.575	98.7996
172.54	98.7696
173.504	98.7568
174.468	98.7344
175.432	98.6846
176.397	98.6113
177.361	98.5461
178.325	98.5045
179.289	98.479
180.254	98.4319
181.218	98.3335
182.182	98.213
183.146	98.1723
184.111	98.1538
185.075	98.0946
186.039	97.9764
187.003	97.8757
187.967	97.8061
188.932	97.779
189.896	97.7903
190.86	97.8449
191.824	97.9319
192.789	97.9938
193.753	98.0001
194.717	97.9692
195.681	97.9439
196.645	97.9332
197.61	97.9455
198.574	97.972
199.538	97.9972
200.502	98.0011
201.467	97.9685
202.431	97.8993
203.395	97.8333
204.359	97.779
205.324	97.7619
206.288	97.782
207.252	97.8071
208.216	97.7898
209.18	97.7434
210.145	97.737
211.109	97.7586
212.073	97.7843
213.037	97.8051
214.002	97.8513
214.966	97.9244
215.93	98.0112
216.894	98.0943
217.859	98.1601
218.823	98.2089
219.787	98.263
220.751	98.3407
221.716	98.4508
222.68	98.5761
223.644	98.6506
224.608	98.6717
225.572	98.6709
226.537	98.6887
227.501	98.7254
228.465	98.7511
229.429	98.7928
230.394	98.8665
231.358	98.9781
232.322	99.1346
233.286	99.3134
234.251	99.45
235.215	99.504
236.179	99.4865
237.143	99.4959
238.107	99.5737
239.072	99.6987
240.036	99.8269
241	99.9419
241.964	100.048
242.929	100.121
243.893	100.166
244.857	100.2
245.821	100.28
246.786	100.325
247.75	100.335
248.714	100.35
249.678	100.373
250.643	100.396
251.607	100.401
252.571	100.409
253.535	100.439
254.5	100.508
255.464	100.601
256.428	100.708
257.392	100.834
258.356	100.974
259.321	101.092
260.285	101.102
261.249	101.069
262.213	101.071
263.178	101.149
264.142	101.215
265.106	101.264
266.07	101.328
267.034	101.418
267.999	101.521
268.963	101.661
269.927	101.801
270.892	101.913
271.856	101.985
272.82	102.005
273.784	102.017
274.748	102.072
275.713	102.167
276.677	102.287
277.641	102.418
278.605	102.559
279.57	102.692
280.534	102.795
281.498	102.826
282.462	102.823
283.426	102.808
284.391	102.821
285.355	102.858
286.319	102.883
287.283	102.88
288.248	102.87
289.212	102.891
290.176	102.907
291.14	102.878
292.105	102.831
293.069	102.852
294.033	102.94
294.997	103.022
295.962	103.063
296.926	103.115
297.89	103.194
298.854	103.262
299.818	103.285
300.783	103.278
301.747	103.308
302.711	103.373
303.675	103.466
304.64	103.57
305.604	103.677
306.568	103.811
307.532	103.95
308.497	104.058
309.461	104.095
310.425	104.103
311.389	104.131
312.353	104.192
313.318	104.287
314.282	104.389
315.246	104.425
316.21	104.415
317.175	104.45
318.139	104.503
319.103	104.517
320.067	104.488
321.032	104.464
321.996	104.457
322.96	104.508
323.924	104.623
324.889	104.769
325.853	104.823
326.817	104.827
327.781	104.804
328.745	104.791
329.71	104.794
330.674	104.829
331.638	104.87
332.602	104.908
333.567	104.938
334.531	104.959
335.495	104.942
336.459	104.889
337.424	104.874
338.388	104.856
339.352	104.804
340.316	104.747
341.281	104.728
342.245	104.738
343.209	104.709
344.173	104.642
345.137	104.551
346.102	104.464
347.066	104.399
348.03	104.363
348.994	104.349
349.959	104.355
350.923	104.374
351.887	104.377
352.851	104.392
353.815	104.412
354.78	104.374
355.744	104.263
356.708	104.128
357.673	104.059
358.637	104.045
359.601	104.055
360.565	104.079
361.529	104.115
362.494	104.156
363.458	104.193
364.422	104.229
365.386	104.261
366.351	104.285
367.315	104.312
368.279	104.344
369.243	104.313
370.207	104.242
371.172	104.207
372.136	104.229
373.1	104.242
374.064	104.183
375.029	104.189
375.993	104.285
376.957	104.399
377.921	104.446
378.886	104.456
379.85	104.498
380.814	104.512
381.778	104.496
382.743	104.492
383.707	104.535
384.671	104.609
385.635	104.641
386.599	104.637
387.564	104.654
388.528	104.724
389.492	104.796
390.456	104.833
391.421	104.846
392.385	104.841
393.349	104.802
394.313	104.735
395.278	104.673
396.242	104.643
397.206	104.651
398.17	104.69
399.135	104.746
400.099	104.791
401.063	104.792
402.027	104.75
402.991	104.732
403.956	104.76
404.92	104.805
405.884	104.82
406.848	104.786
407.813	104.735
408.777	104.695
409.741	104.673
410.705	104.653
411.67	104.62
412.634	104.601
413.598	104.568
414.562	104.468
415.526	104.32
416.491	104.426
417.455	105.245
418.419	106.484
419.383	107.003
420.348	106.951
421.312	106.623
422.276	106.249
423.24	105.827
424.205	105.396
425.169	105.025
426.133	104.715
427.097	104.371
428.062	104.004
429.026	103.699
429.99	103.497
430.954	103.336
431.918	103.18
432.883	102.991
433.847	102.758
434.811	102.498
435.775	102.239
436.74	102.001
437.704	101.804
438.668	101.654
439.632	101.554
440.596	101.46
441.561	101.292
442.525	101.114
443.489	100.959
444.454	100.835
445.418	100.724
446.382	100.643
447.346	100.602
448.31	100.568
449.275	100.515
450.239	100.43
451.203	100.317
452.167	100.204
453.132	100.19
454.096	100.231
455.06	100.249
456.024	100.223
456.988	100.231
457.953	100.302
458.917	100.356
459.881	100.389
460.845	100.441
461.81	100.543
462.774	100.646
463.738	100.714
464.702	100.75
465.667	100.759
466.631	100.78
467.595	100.899
468.559	101.046
469.524	101.104
470.488	101.144
471.452	101.22
472.416	101.343
473.38	101.459
474.345	101.553
475.309	101.633
476.273	101.694
477.237	101.76
478.202	101.886
479.166	102.103
480.13	102.368
481.094	102.512
482.059	102.555
483.023	102.568
483.987	102.605
484.951	102.666
485.916	102.731
486.88	102.757
487.844	102.745
488.808	102.749
489.772	102.802
490.737	102.89
491.701	102.971
492.665	103.088
493.629	103.251
494.594	103.425
495.558	103.586
496.522	103.738
497.486	103.891
498.45	104.062
499.415	104.24
500.379	104.384
501.343	104.489
502.308	104.603
503.272	104.782
504.236	104.997
505.2	105.223
506.164	105.432
507.129	105.598
508.093	105.735
509.057	105.853
510.021	105.955
510.986	106.046
511.95	106.153
512.914	106.223
513.878	106.307
514.842	106.379
515.807	106.46
516.771	106.545
517.735	106.627
518.699	106.688
519.664	106.734
520.628	106.78
521.592	106.817
522.556	106.821
523.521	106.803
524.485	106.761
525.449	106.712
526.413	106.694
527.378	106.743
528.342	106.807
529.306	106.855
530.27	106.909
531.235	106.972
532.199	107.005
533.163	106.98
534.127	106.98
535.091	107.026
536.056	107.076
537.02	107.093
537.984	107.102
538.948	107.162
539.913	107.201
540.877	107.218
541.841	107.262
542.805	107.353
543.769	107.425
544.734	107.401
545.698	107.344
546.662	107.273
547.626	107.185
548.591	107.085
549.555	106.994
550.519	106.886
551.483	106.774
552.448	106.693
553.412	106.689
554.376	106.725
555.34	106.742
556.304	106.69
557.269	106.586
558.233	106.467
559.197	106.421
560.161	106.415
561.126	106.358
562.09	106.272
563.054	106.207
564.018	106.181
564.983	106.164
565.947	106.14
566.911	106.058
567.875	105.91
568.84	105.76
569.804	105.702
570.768	105.641
571.732	105.527
572.697	105.355
573.661	105.17
574.625	104.994
575.589	104.833
576.553	104.678
577.518	104.531
578.482	104.416
579.446	104.358
580.41	104.336
581.375	104.218
582.339	104.064
583.303	103.966
584.267	103.923
585.231	103.843
586.196	103.69
587.16	103.532
588.124	103.378
589.088	103.22
590.053	103.055
591.017	102.892
591.981	102.738
592.945	102.535
593.91	102.285
594.874	102.064
595.838	101.931
596.802	101.815
597.766	101.66
598.731	101.504
599.695	101.377
600.659	101.288
601.624	101.231
602.588	101.17
603.552	101.068
604.516	100.915
605.48	100.705
606.445	100.49
607.409	100.305
608.373	100.115
609.337	99.8859
610.302	99.6383
611.266	99.4141
612.23	99.2482
613.194	99.2083
614.159	99.2127
615.123	99.1561
616.087	99.0553
617.051	99.0228
618.015	99.0807
618.98	99.0967
619.944	99.0187
620.908	98.8994
621.872	98.8132
622.837	98.7847
623.801	98.7216
624.765	98.6211
625.729	98.5394
626.693	98.4747
627.658	98.4147
628.622	98.3785
629.586	98.397
630.551	98.371
631.515	98.3025
632.479	98.2108
633.443	98.147
634.407	98.1456
635.372	98.1746
636.336	98.188
637.3	98.2229
638.264	98.3175
639.229	98.4237
640.193	98.4946
641.157	98.5275
642.121	98.5523
643.086	98.5803
644.05	98.6126
645.014	98.673
645.978	98.783
646.942	98.8899
647.907	98.9849
648.871	99.0983
649.835	99.2518
650.799	99.4517
651.764	99.6973
652.728	99.9741
653.692	100.264
654.656	100.566
655.62	100.887
656.585	101.22
657.549	101.563
658.513	101.96
659.477	102.406
660.442	102.597
661.406	101.972
662.37	100.703
663.334	99.9194
664.299	99.5847
665.263	99.4588
666.227	99.3648
667.191	99.3336
668.156	99.3611
669.12	99.3526
670.084	99.3175
671.048	99.3092
672.013	99.354
672.977	99.3933
673.941	99.3841
674.905	99.3143
675.869	99.2071
676.834	99.1141
677.798	99.058
678.762	99.019
679.726	98.9734
680.691	98.9316
681.655	98.895
682.619	98.8225
683.583	98.7133
684.548	98.6578
685.512	98.754
686.476	98.8784
687.44	98.9424
688.404	98.943
689.369	98.9356
690.333	98.9571
691.297	98.9672
692.261	98.9536
693.226	98.9143
694.19	98.8959
695.154	98.913
696.118	98.9351
697.083	98.8707
698.047	98.782
699.011	98.769
699.975	98.8325
700.939	98.8724
701.904	98.8502
702.868	98.8418
703.832	98.867
704.796	98.892
705.761	98.8689
706.725	98.8218
707.689	98.822
708.653	98.8605
709.618	98.8987
710.582	98.8776
711.546	98.7653
712.51	98.6339
713.475	98.5863
714.439	98.5508
715.403	98.5399
716.367	98.5575
717.332	98.5867
718.296	98.5997
719.26	98.6131
720.224	98.6557
721.188	98.6613
722.153	98.5878
723.117	98.4158
724.081	98.1902
725.045	98.083
726.01	98.0555
726.974	98.0816
727.938	98.1331
728.902	98.142
729.866	98.1033
730.831	98.1004
731.795	98.1548
732.759	98.1801
733.723	98.1391
734.688	98.1339
735.652	98.1997
736.616	98.2182
737.58	98.1758
738.545	98.132
739.509	98.1312
740.473	98.1351
741.437	98.1236
742.402	98.0956
743.366	98.0638
744.33	98.065
745.294	98.1151
746.259	98.2005
747.223	98.2767
748.187	98.3039
749.151	98.28
750.115	98.2247
751.08	98.1642
752.044	98.1232
753.008	98.1221
753.972	98.1634
754.937	98.2501
755.901	98.3399
756.865	98.3896
757.829	98.3957
758.793	98.419
759.758	98.4803
760.722	98.5778
761.686	98.6178
762.65	98.596
763.615	98.577
764.579	98.5837
765.543	98.5979
766.507	98.6224
767.472	98.6687
768.436	98.7308
769.4	98.8014
770.364	98.8708
771.329	98.9237
772.293	98.9446
773.257	98.9426
774.221	98.9283
775.186	98.919
776.15	98.9473
777.114	99.0083
778.078	99.057
779.042	99.1123
780.007	99.2043
780.971	99.256
781.935	99.2148
782.899	99.1191
783.864	99.053
784.828	99.0152
785.792	98.9536
786.756	98.8632
787.721	98.813
788.685	98.8224
789.649	98.8362
790.613	98.8652
791.577	98.9189
792.542	98.9836
793.506	99.0399
794.47	99.1019
795.434	99.1581
796.399	99.1908
797.363	99.1861
798.327	99.1346
799.291	99.0668
800.256	99.0573
801.22	99.107
802.184	99.1323
803.148	99.1304
804.112	99.152
805.077	99.1928
806.041	99.2227
807.005	99.2442
807.969	99.3076
808.934	99.4007
809.898	99.4429
810.862	99.4344
811.826	99.3984
812.791	99.3491
813.755	99.2673
814.719	99.1887
815.683	99.1257
816.648	99.0846
817.612	99.0354
818.576	98.9846
819.54	98.9606
820.505	98.9622
821.469	98.963
822.433	98.9437
823.397	98.8582
824.361	98.7627
825.326	98.8006
826.29	98.8737
827.254	98.805
828.218	98.5947
829.183	98.4258
830.147	98.3371
831.111	98.2262
832.075	98.1288
833.039	98.0761
834.004	98.0448
834.968	97.9918
835.932	97.9221
836.896	97.9382
837.861	97.9943
838.825	97.9669
839.789	97.9041
840.753	97.8718
841.718	97.8784
842.682	97.8612
843.646	97.7979
844.61	97.685
845.574	97.5427
846.539	97.4027
847.503	97.3008
848.467	97.2503
849.432	97.2479
850.396	97.225
851.36	97.1726
852.324	97.1304
853.288	97.1269
854.253	97.151
855.217	97.1925
856.181	97.2296
857.145	97.2135
858.11	97.1513
859.074	97.1229
860.038	97.134
861.002	97.1096
861.966	97.0556
862.931	96.9816
863.895	96.924
864.859	96.9023
865.823	96.8929
866.788	96.8898
867.752	96.9091
868.716	96.9407
869.68	96.9407
870.645	96.9158
871.609	96.8697
872.573	96.779
873.537	96.6598
874.501	96.6206
875.466	96.6494
876.43	96.6951
877.394	96.7267
878.359	96.7533
879.323	96.791
880.287	96.8153
881.251	96.7867
882.215	96.7599
883.18	96.7476
884.144	96.7238
885.108	96.6994
886.072	96.7012
887.037	96.7475
888.001	96.8184
888.965	96.9015
889.929	97.0081
890.894	97.118
891.858	97.2087
892.822	97.2746
893.786	97.341
894.75	97.3905
895.715	97.3822
896.679	97.3341
897.643	97.3106
898.607	97.2931
899.572	97.2606
900.536	97.2233
901.5	97.2289
902.464	97.2738
903.428	97.3114
904.393	97.3434
905.357	97.3799
906.321	97.412
907.285	97.4602
908.25	97.5255
909.214	97.6024
910.178	97.6785
911.142	97.7512
912.107	97.7918
913.071	97.8461
914.035	97.906
914.999	97.9466
915.964	97.9587
916.928	97.9535
917.892	97.9352
918.856	97.9583
919.821	98.0032
920.785	98.0386
921.749	98.0742
922.713	98.1311
923.677	98.2214
924.642	98.3347
925.606	98.4401
926.57	98.5509
927.534	98.6847
928.499	98.7847
929.463	98.8101
930.427	98.8038
931.391	98.7923
932.356	98.7848
933.32	98.8286
934.284	98.898
935.248	98.9228
936.212	98.946
937.177	99.0515
938.141	99.208
939.105	99.3558
940.069	99.4795
941.034	99.5818
941.998	99.6493
942.962	99.682
943.926	99.7184
944.891	99.7886
945.855	99.8906
946.819	100.007
947.783	100.102
948.747	100.136
949.712	100.148
950.676	100.212
951.64	100.274
952.604	100.314
953.569	100.325
954.533	100.319
955.497	100.37
956.461	100.592
957.426	100.858
958.39	101.012
959.354	101.089
960.318	101.124
961.283	101.147
962.247	101.175
963.211	101.181
964.175	101.135
965.139	101.151
966.104	101.268
967.068	101.393
968.032	101.497
968.996	101.608
969.961	101.728
970.925	101.786
971.889	101.745
972.853	101.671
973.818	101.6
974.782	101.548
975.746	101.476
976.71	101.407
977.674	101.374
978.639	101.329
979.603	101.269
980.567	101.239
981.531	101.249
982.496	101.256
983.46	101.253
984.424	101.28
985.388	101.318
986.353	101.319
987.317	101.307
988.281	101.366
989.245	101.46
990.21	101.47
991.174	101.444
992.138	101.482
993.102	101.566
994.067	101.656
995.031	101.741
995.995	101.822
996.959	101.886
997.923	101.962
998.888	101.994
999.852	101.961
1000.82	101.91
1001.78	101.879
1002.75	101.859
1003.71	101.807
1004.67	101.741
1005.64	101.765
1006.6	101.868
1007.57	101.972
1008.53	102.035
1009.49	102.077
1010.46	102.131
1011.42	102.179
1012.39	102.209
1013.35	102.217
1014.32	102.195
1015.28	102.186
1016.24	102.256
1017.21	102.362
1018.17	102.441
1019.14	102.479
1020.1	102.5
1021.07	102.541
1022.03	102.632
1022.99	102.709
1023.96	102.721
1024.92	102.754
1025.89	102.856
1026.85	103.011
1027.82	103.216
1028.78	103.417
1029.74	103.529
1030.71	103.62
1031.67	103.712
1032.64	103.813
1033.6	103.909
1034.56	103.976
1035.53	104.018
1036.49	104.06
1037.46	104.128
1038.42	104.229
1039.38	104.359
1040.35	104.519
1041.31	104.683
1042.28	104.801
1043.24	104.893
1044.21	104.994
1045.17	105.102
1046.13	105.243
1047.1	105.403
1048.06	105.502
1049.03	105.579
1049.99	105.697
1050.96	105.822
1051.92	105.874
1052.88	105.858
1053.85	105.872
1054.81	105.915
1055.78	105.965
1056.74	106.02
1057.71	106.074
1058.67	106.156
1059.63	106.292
1060.6	106.432
1061.56	106.55
1062.53	106.678
1063.49	106.828
1064.45	106.945
1065.42	107.035
1066.38	107.118
1067.35	107.257
1068.31	107.42
1069.28	107.484
1070.24	107.481
1071.2	107.521
1072.17	107.634
1073.13	107.71
1074.1	107.772
1075.06	107.896
1076.03	108.019
1076.99	108.125
1077.95	108.247
1078.92	108.401
1079.88	108.543
1080.85	108.599
1081.81	108.627
1082.78	108.728
1083.74	108.851
1084.7	108.915
1085.67	108.919
1086.63	108.925
1087.6	108.965
1088.56	109.058
1089.53	109.2
1090.49	109.341
1091.45	109.454
1092.42	109.522
1093.38	109.58
1094.35	109.694
1095.31	109.85
1096.28	109.996
1097.24	110.117
1098.2	110.228
1099.17	110.312
1100.13	110.383
1101.1	110.453
1102.06	110.569
1103.03	110.688
1103.99	110.78
1104.95	110.857
1105.92	110.946
1106.88	111.074
1107.85	111.275
1108.81	111.456
1109.77	111.582
1110.74	111.633
1111.7	111.629
1112.67	111.685
1113.63	111.831
1114.6	111.996
1115.56	112.128
1116.52	112.257
1117.49	112.402
1118.45	112.56
1119.42	112.708
1120.38	112.848
1121.35	112.999
1122.31	113.143
1123.27	113.239
1124.24	113.322
1125.2	113.429
1126.17	113.48
1127.13	113.509
1128.1	113.599
1129.06	113.752
1130.02	113.912
1130.99	114.024
1131.95	114.112
1132.92	114.216
1133.88	114.341
1134.84	114.442
1135.81	114.511
1136.77	114.562
1137.74	114.615
1138.7	114.703
1139.67	114.852
1140.63	115.033
1141.59	115.185
1142.56	115.342
1143.52	115.535
1144.49	115.762
1145.45	115.994
1146.41	116.223
1147.38	116.439
1148.34	116.605
1149.31	116.696
1150.27	116.752
1151.24	116.863
1152.2	117.098
1153.16	117.327
1154.13	117.44
1155.09	117.485
1156.06	117.514
1157.02	117.558
1157.99	117.634
1158.95	117.756
1159.91	117.905
1160.88	118.042
1161.84	118.159
1162.81	118.284
1163.77	118.438
1164.74	118.616
1165.7	118.783
1166.66	118.913
1167.63	119.013
1168.59	119.099
1169.56	119.217
1170.52	119.396
1171.48	119.61
1172.45	119.854
1173.41	120.083
1174.38	120.292
1175.34	120.535
1176.31	120.82
1177.27	121.059
1178.23	121.233
1179.2	121.433
1180.16	121.673
1181.13	121.904
1182.09	122.106
1183.06	122.243
1184.02	122.382
1184.98	122.585
1185.95	122.85
1186.91	123.14
1187.88	123.409
1188.84	123.616
1189.81	123.773
1190.77	123.919
1191.73	124.118
1192.7	124.443
1193.66	124.764
1194.63	125
1195.59	125.213
1196.56	125.44
1197.52	125.721
1198.48	126.056
1199.45	126.346
1200.41	126.44
1201.38	126.455
1202.34	126.586
1203.31	126.829
1204.27	127.104
1205.23	127.378
1206.2	127.702
1207.16	128.096
1208.13	128.499
1209.09	128.796
1210.06	128.996
1211.02	129.23
1211.98	129.489
1212.95	129.718
1213.91	129.875
1214.88	130.001
1215.84	130.171
1216.8	130.413
1217.77	130.716
1218.73	131.032
1219.7	131.364
1220.66	131.703
1221.62	132.002
1222.59	132.281
1223.55	132.569
1224.52	132.864
1225.48	133.176
1226.45	133.521
1227.41	133.871
1228.38	134.185
1229.34	134.476
1230.3	134.786
1231.27	135.102
1232.23	135.379
1233.2	135.642
1234.16	135.928
1235.12	136.189
1236.09	136.44
1237.05	136.706
1238.02	136.987
1238.98	137.267
1239.95	137.529
1240.91	137.788
1241.87	138.083
1242.84	138.417
1243.8	138.746
1244.77	139.055
1245.73	139.342
1246.7	139.656
1247.66	140.022
1248.62	140.389
1249.59	140.703
1250.55	140.941
1251.52	141.123
1252.48	141.389
1253.44	141.721
1254.41	141.956
1255.37	142.183
1256.34	142.516
1257.3	142.866
1258.27	143.156
1259.23	143.408
1260.19	143.648
1261.16	143.896
1262.12	144.18
1263.09	144.516
1264.05	144.883
1265.02	145.242
1265.98	145.548
1266.94	145.83
1267.91	146.126
1268.87	146.44
1269.84	146.768
1270.8	147.078
1271.77	147.335
1272.73	147.572
1273.69	147.883
1274.66	148.189
1275.62	148.439
1276.59	148.681
1277.55	148.968
1278.52	149.311
1279.48	149.703
1280.44	150.124
1281.41	150.538
1282.37	150.901
1283.34	151.236
1284.3	151.54
1285.27	151.787
1286.23	152.066
1287.19	152.402
1288.16	152.749
1289.12	153.097
1290.09	153.444
1291.05	153.764
1292.02	154.098
1292.98	154.438
1293.94	154.73
1294.91	154.997
1295.87	155.271
1296.84	155.559
1297.8	155.879
1298.76	156.228
1299.73	156.586
1300.69	156.931
1301.66	157.261
1302.62	157.558
1303.59	157.836
1304.55	158.135
1305.51	158.451
1306.48	158.765
1307.44	159.072
1308.41	159.409
1309.37	159.776
1310.34	160.127
1311.3	160.455
1312.26	160.802
1313.23	161.173
1314.19	161.51
1315.16	161.799
1316.12	162.088
1317.09	162.378
1318.05	162.61
1319.01	162.835
1319.98	163.114
1320.94	163.413
1321.91	163.689
1322.87	163.941
1323.83	164.195
1324.8	164.47
1325.76	164.76
1326.73	165.023
1327.69	165.24
1328.65	165.448
1329.62	165.672
1330.58	165.927
1331.55	166.194
1332.51	166.451
1333.48	166.668
1334.44	166.867
1335.4	167.071
1336.37	167.302
1337.33	167.517
1338.3	167.652
1339.26	167.793
1340.23	168.031
1341.19	168.253
1342.15	168.43
1343.12	168.619
1344.08	168.792
1345.05	168.947
1346.01	169.105
1346.98	169.296
1347.94	169.535
1348.9	169.808
1349.87	170.051
1350.83	170.183
1351.8	170.209
1352.76	170.258
1353.72	170.361
1354.69	170.492
1355.65	170.618
1356.62	170.712
1357.58	170.809
1358.55	170.933
1359.51	171.058
1360.47	171.16
1361.44	171.266
1362.4	171.329
1363.37	171.308
1364.33	171.282
1365.3	171.266
1366.26	171.269
1367.22	171.306
1368.19	171.413
1369.15	171.552
1370.12	171.649
1371.08	171.671
1372.05	171.655
1373.01	171.623
1373.97	171.571
1374.94	171.54
1375.9	171.591
1376.87	171.621
1377.83	171.544
1378.8	171.443
1379.76	171.368
1380.72	171.308
1381.69	171.251
1382.65	171.179
1383.62	171.105
1384.58	171.06
1385.55	171.032
1386.51	170.968
1387.47	170.863
1388.44	170.74
1389.4	170.603
1390.37	170.455
1391.33	170.306
1392.3	170.17
1393.26	170.045
1394.22	169.929
1395.19	169.802
1396.15	169.583
1397.12	169.3
1398.08	169.059
1399.04	168.883
1400.01	168.747
1400.97	168.609
1401.94	168.446
1402.9	168.232
1403.87	168.015
1404.83	167.835
1405.79	167.651
1406.76	167.424
1407.72	167.217
1408.69	167.054
1409.65	166.877
1410.62	166.68
1411.58	166.493
1412.54	166.323
1413.51	166.194
1414.47	166.056
1415.44	165.863
1416.4	165.6
1417.37	165.32
1418.33	165.092
1419.29	164.887
1420.26	164.651
1421.22	164.41
1422.19	164.22
1423.15	164.046
1424.12	163.786
1425.08	163.435
1426.04	163.056
1427.01	162.762
1427.97	162.547
1428.94	162.35
1429.9	162.143
1430.86	161.893
1431.83	161.622
1432.79	161.367
1433.76	161.144
1434.72	160.951
1435.68	160.73
1436.65	160.389
1437.61	160.045
1438.58	159.764
1439.54	159.526
1440.51	159.329
1441.47	159.152
1442.43	158.98
1443.4	158.773
1444.36	158.549
1445.33	158.367
1446.29	158.237
1447.26	158.084
1448.22	157.895
1449.18	157.645
1450.15	157.329
1451.11	157.002
1452.08	156.717
1453.04	156.53
1454.01	156.39
1454.97	156.224
1455.93	156.043
1456.9	155.86
1457.86	155.705
1458.83	155.575
1459.79	155.44
1460.76	155.297
1461.72	155.163
1462.68	155.049
1463.65	154.952
1464.61	154.833
1465.58	154.684
1466.54	154.591
1467.51	154.559
1468.47	154.512
1469.43	154.419
1470.4	154.266
1471.36	154.096
1472.33	153.967
1473.29	153.929
1474.26	153.982
1475.22	154.058
1476.18	154.067
1477.15	154.097
1478.11	154.295
1479.08	154.465
1480.04	154.48
1481	154.477
1481.97	154.507
1482.93	154.58
1483.9	154.669
1484.86	154.727
1485.83	154.696
1486.79	154.65
1487.75	154.701
1488.72	154.85
1489.68	155.035
1490.65	155.18
1491.61	155.275
1492.58	155.361
1493.54	155.564
1494.5	155.89
1495.47	156.172
1496.43	156.346
1497.4	156.494
1498.36	156.797
1499.33	157.166
1500.29	157.419
1501.25	157.626
1502.22	157.929
1503.18	158.322
1504.15	158.722
1505.11	159.145
1506.07	159.631
1507.04	160.123
1508	160.525
1508.97	160.913
1509.93	161.36
1510.9	161.848
1511.86	162.369
1512.82	162.933
1513.79	163.517
1514.75	164.071
1515.72	164.607
1516.68	165.169
1517.64	165.757
1518.61	166.358
1519.57	167.02
1520.54	167.78
1521.5	168.54
1522.47	169.225
1523.43	169.861
1524.39	170.475
1525.36	171.093
1526.32	171.741
1527.29	172.404
1528.25	173.062
1529.22	173.761
1530.18	174.511
1531.14	175.284
1532.11	176.019
1533.07	176.682
1534.04	177.338
1535	178.056
1535.97	178.836
1536.93	179.616
1537.89	180.329
1538.86	181.004
1539.82	181.707
1540.79	182.468
1541.75	183.249
1542.71	183.92
1543.68	184.498
1544.64	185.091
1545.61	185.722
1546.57	186.35
1547.54	186.955
1548.5	187.562
1549.46	188.182
1550.43	188.759
1551.39	189.314
1552.36	189.918
1553.32	190.481
1554.29	190.98
1555.25	191.47
1556.21	191.901
1557.18	192.269
1558.14	192.65
1559.11	193.056
1560.07	193.45
1561.04	193.837
1562	194.242
1562.96	194.641
1563.93	194.985
1564.89	195.29
1565.86	195.598
1566.82	195.916
1567.79	196.196
1568.75	196.398
1569.71	196.503
1570.68	196.578
1571.64	196.702
1572.61	196.851
1573.57	196.998
1574.54	197.074
1575.5	197.084
1576.46	197.099
1577.43	197.109
1578.39	197.07
1579.36	196.989
1580.32	196.892
1581.29	196.807
1582.25	196.757
1583.21	196.674
1584.18	196.502
1585.14	196.307
1586.11	196.084
1587.07	195.793
1588.03	195.448
1589	195.076
1589.96	194.719
1590.93	194.407
1591.89	194.032
1592.86	193.541
1593.82	192.99
1594.78	192.474
1595.75	192
1596.71	191.532
1597.68	191.048
1598.64	190.524
1599.61	189.96
1600.57	189.359
1601.53	188.707
1602.5	187.999
1603.46	187.272
1604.43	186.489
1605.39	185.62
1606.36	184.789
1607.32	184.054
1608.28	183.343
1609.25	182.631
1610.21	181.881
1611.18	181.066
1612.14	180.177
1613.1	179.25
1614.07	178.347
1615.03	177.448
1616	176.492
1616.96	175.474
1617.92	174.433
1618.89	173.381
1619.85	172.305
1620.82	171.302
1621.78	170.313
1622.75	169.236
1623.71	168.174
1624.67	167.161
1625.64	166.126
1626.6	165.087
1627.57	164.074
1628.53	163.031
1629.5	161.938
1630.46	160.856
1631.42	159.802
1632.39	158.75
1633.35	157.683
1634.32	156.574
1635.28	155.424
1636.25	154.242
1637.21	153.094
1638.17	152.035
1639.14	150.969
1640.1	149.829
1641.07	148.722
1642.03	147.684
1642.99	146.654
1643.96	145.625
1644.92	144.628
1645.89	143.661
1646.85	142.724
1647.82	141.73
1648.78	140.663
1649.74	139.66
1650.71	138.761
1651.67	137.858
1652.64	136.889
1653.6	135.912
1654.57	135.015
1655.53	134.238
1656.49	133.489
1657.46	132.622
1658.42	131.704
1659.39	130.816
1660.35	129.982
1661.32	129.21
1662.28	128.49
1663.24	127.769
1664.21	127.01
1665.17	126.282
1666.14	125.576
1667.1	124.892
1668.07	124.287
1669.03	123.714
1669.99	123.156
1670.96	122.673
1671.92	122.211
1672.89	121.684
1673.85	121.097
1674.82	120.52
1675.78	119.993
1676.74	119.527
1677.71	119.083
1678.67	118.638
1679.64	118.247
1680.6	117.935
1681.57	117.615
1682.53	117.277
1683.49	116.94
1684.46	116.58
1685.42	116.192
1686.39	115.775
1687.35	115.402
1688.31	115.118
1689.28	114.858
1690.24	114.561
1691.21	114.31
1692.17	114.188
1693.14	114.099
1694.1	113.956
1695.06	113.895
1696.03	113.963
1696.99	113.903
1697.96	113.672
1698.92	113.401
1699.88	113.147
1700.85	112.936
1701.81	112.726
1702.78	112.487
1703.74	112.286
1704.71	112.139
1705.67	112.013
1706.63	111.883
1707.6	111.732
1708.56	111.605
1709.53	111.567
1710.49	111.475
1711.46	111.297
1712.42	111.219
1713.38	111.233
1714.35	111.216
1715.31	111.143
1716.28	111.072
1717.24	111.02
1718.21	110.98
1719.17	110.951
1720.13	110.928
1721.1	110.826
1722.06	110.578
1723.03	110.434
1723.99	110.442
1724.95	110.351
1725.92	110.201
1726.88	110.086
1727.85	109.957
1728.81	109.827
1729.78	109.78
1730.74	109.792
1731.7	109.746
1732.67	109.642
1733.63	109.556
1734.6	109.502
1735.56	109.465
1736.53	109.423
1737.49	109.287
1738.45	109.1
1739.42	109.033
1740.38	109.008
1741.35	108.951
1742.31	108.855
1743.28	108.712
1744.24	108.578
1745.2	108.493
1746.17	108.442
1747.13	108.406
1748.1	108.372
1749.06	108.304
1750.03	108.165
1750.99	107.991
1751.95	107.91
1752.92	107.894
1753.88	107.864
1754.85	107.828
1755.81	107.786
1756.78	107.735
1757.74	107.703
1758.7	107.679
1759.67	107.635
1760.63	107.601
1761.6	107.601
1762.56	107.612
1763.53	107.576
1764.49	107.45
1765.45	107.303
1766.42	107.212
1767.38	107.171
1768.35	107.174
1769.31	107.19
1770.27	107.19
1771.24	107.166
1772.2	107.152
1773.17	107.2
1774.13	107.258
1775.1	107.261
1776.06	107.235
1777.02	107.21
1777.99	107.299
1778.95	107.437
1779.92	107.397
1780.88	107.226
1781.85	107.068
1782.81	106.953
1783.77	106.853
1784.74	106.727
1785.7	106.537
1786.67	106.382
1787.63	106.311
1788.6	106.275
1789.56	106.251
1790.52	106.253
1791.49	106.278
1792.45	106.3
1793.42	106.304
1794.38	106.313
1795.34	106.298
1796.31	106.191
1797.27	106.076
1798.24	106.01
1799.2	105.936
1800.17	105.874
1801.13	105.843
1802.09	105.83
1803.06	105.837
1804.02	105.809
1804.99	105.747
1805.95	105.68
1806.91	105.615
1807.88	105.567
1808.84	105.519
1809.81	105.434
1810.77	105.313
1811.74	105.187
1812.7	105.061
1813.66	104.977
1814.63	104.93
1815.59	104.864
1816.56	104.787
1817.52	104.685
1818.49	104.6
1819.45	104.538
1820.41	104.478
1821.38	104.462
1822.34	104.481
1823.31	104.472
1824.27	104.413
1825.24	104.339
1826.2	104.301
1827.16	104.265
1828.13	104.168
1829.09	104.06
1830.06	103.984
1831.02	103.946
1831.98	103.942
1832.95	103.94
1833.91	103.881
1834.88	103.686
1835.84	103.493
1836.81	103.426
1837.77	103.433
1838.73	103.462
1839.7	103.447
1840.66	103.385
1841.63	103.332
1842.59	103.282
1843.56	103.218
1844.52	103.136
1845.48	103.029
1846.45	102.941
1847.41	102.895
1848.38	102.914
1849.34	103.01
1850.31	103.091
1851.27	103.112
1852.23	103.091
1853.2	103.028
1854.16	102.946
1855.13	102.902
1856.09	102.848
1857.06	102.697
1858.02	102.542
1858.98	102.506
1859.95	102.527
1860.91	102.527
1861.88	102.543
1862.84	102.563
1863.81	102.523
1864.77	102.402
1865.73	102.363
1866.7	102.458
1867.66	102.539
1868.63	102.538
1869.59	102.541
1870.56	102.614
1871.52	102.689
1872.48	102.732
1873.45	102.768
1874.41	102.773
1875.38	102.714
1876.34	102.6
1877.3	102.495
1878.27	102.425
1879.23	102.417
1880.2	102.457
1881.16	102.492
1882.12	102.466
1883.09	102.43
1884.05	102.478
1885.02	102.584
1885.98	102.714
1886.95	102.807
1887.91	102.836
1888.88	102.833
1889.84	102.828
1890.8	102.827
1891.77	102.867
1892.73	102.951
1893.7	103.034
1894.66	103.097
1895.62	103.098
1896.59	103.054
1897.55	103.056
1898.52	103.073
1899.48	103
1900.45	102.908
1901.41	102.926
1902.37	102.975
1903.34	103.003
1904.3	103.108
1905.27	103.282
1906.23	103.373
1907.19	103.381
1908.16	103.408
1909.12	103.415
1910.09	103.37
1911.05	103.317
1912.02	103.279
1912.98	103.282
1913.94	103.313
1914.91	103.298
1915.87	103.286
1916.84	103.361
1917.8	103.425
1918.77	103.452
1919.73	103.552
1920.69	103.677
1921.66	103.776
1922.62	103.847
1923.59	103.842
1924.55	103.82
1925.52	103.859
1926.48	103.896
1927.44	103.895
1928.41	103.868
1929.37	103.883
1930.34	103.972
1931.3	104.028
1932.27	104.014
1933.23	104.02
1934.19	104.068
1935.16	104.042
1936.12	103.879
1937.09	103.751
1938.05	103.762
1939.02	103.695
1939.98	103.452
1940.94	103.28
1941.91	103.258
1942.87	103.261
1943.84	103.232
1944.8	103.15
1945.77	103.07
1946.73	103.048
1947.69	103.031
1948.66	102.993
1949.62	102.932
1950.59	102.859
1951.55	102.833
1952.51	102.862
1953.48	102.877
1954.44	102.903
1955.41	102.935
1956.37	102.838
1957.34	102.648
1958.3	102.584
1959.26	102.653
1960.23	102.653
1961.19	102.552
1962.16	102.415
1963.12	102.251
1964.09	102.096
1965.05	102.084
1966.01	102.172
1966.98	102.097
1967.94	101.891
1968.91	101.757
1969.87	101.665
1970.84	101.534
1971.8	101.418
1972.76	101.32
1973.73	101.128
1974.69	100.899
1975.66	100.795
1976.62	100.722
[truncated: 440 more rows]

## Sheet: Figure 2g
X	Y	X	Y	X	Y	X	Y	X	Y	X	Y	X	Y	X	Y	X	Y	X	Y	X	Y	X	Y	X	Y	X	Y	X	Y	X	Y	X	Y	X	Y	X	Y	X	Y
0	-3.70714e-10	0	-2.41081e-10	0	-1.52727e-09	0	1.1709e-10	0	-9.08184e-10	0	4.08951e-11	0	-8.11803e-10	0	-7.69507e-11	0	-8.0086e-10	0	1.32225e-10	0	-8.41685e-10	0	6.23598e-11	0	-8.51786e-10	0	2.37024e-10	0	-8.27375e-10	0	2.5933e-10	0	-8.37897e-10	0	6.06762e-11	0	-7.3394e-10	0	6.40432e-11
0.05	-7.84863e-10	-0.05	5.506e-10	0.05	-2.37151e-09	-0.05	8.86886e-10	0.05	-1.47003e-09	-0.05	7.73222e-10	0.05	-1.37744e-09	-0.05	5.96032e-10	0.05	-1.40227e-09	-0.05	8.36353e-10	0.05	-1.30505e-09	-0.05	6.49905e-10	0.05	-1.30926e-09	-0.05	8.28778e-10	0.05	-1.2899e-09	-0.05	8.75074e-10	0.05	-1.2272e-09	-0.05	6.69686e-10	0.05	-1.19395e-09	-0.05	5.28271e-10
0.1	-9.0271e-10	-0.1	8.76364e-10	0.1	-2.95734e-09	-0.1	1.2943e-09	0.1	-1.91613e-09	-0.1	1.14149e-09	0.1	-1.69644e-09	-0.1	9.53357e-10	0.1	-1.73222e-09	-0.1	1.26986e-09	0.1	-1.60259e-09	-0.1	1.10024e-09	0.1	-1.53905e-09	-0.1	1.26944e-09	0.1	-1.54031e-09	-0.1	1.32457e-09	0.1	-1.42079e-09	-0.1	1.02827e-09	0.1	-1.33746e-09	-0.1	8.89805e-10
0.15	-1.01761e-09	-0.15	1.21518e-09	0.15	-3.75738e-09	-0.15	1.69793e-09	0.15	-2.38369e-09	-0.15	1.56405e-09	0.15	-2.06511e-09	-0.15	1.36077e-09	0.15	-2.04617e-09	-0.15	1.79175e-09	0.15	-1.93128e-09	-0.15	1.52365e-09	0.15	-1.79198e-09	-0.15	1.73408e-09	0.15	-1.83911e-09	-0.15	1.75723e-09	0.15	-1.67456e-09	-0.15	1.34519e-09	0.15	-1.54326e-09	-0.15	1.26144e-09
0.2	-1.04581e-09	-0.2	1.57756e-09	0.2	-4.63697e-09	-0.2	2.10661e-09	0.2	-2.92617e-09	-0.2	1.94537e-09	0.2	-2.61768e-09	-0.2	1.77912e-09	0.2	-2.49059e-09	-0.2	2.30606e-09	0.2	-2.26922e-09	-0.2	1.99882e-09	0.2	-2.1215e-09	-0.2	2.18653e-09	0.2	-2.07226e-09	-0.2	2.2202e-09	0.2	-1.89088e-09	-0.2	1.83383e-09	0.2	-1.72801e-09	-0.2	1.6659e-09
0.25	-1.02224e-09	-0.25	1.95004e-09	0.25	-5.65544e-09	-0.25	2.56284e-09	0.25	-3.605e-09	-0.25	2.41549e-09	0.25	-3.1126e-09	-0.25	2.2282e-09	0.25	-3.00865e-09	-0.25	2.86414e-09	0.25	-2.70606e-09	-0.25	2.38013e-09	0.25	-2.44009e-09	-0.25	2.76229e-09	0.25	-2.32519e-09	-0.25	2.7888e-09	0.25	-2.17537e-09	-0.25	2.29385e-09	0.25	-1.96326e-09	-0.25	2.10404e-09
0.3	-9.96988e-10	-0.3	2.32673e-09	0.3	-6.7139e-09	-0.3	3.09737e-09	0.3	-4.35664e-09	-0.3	2.96641e-09	0.3	-3.76029e-09	-0.3	2.75934e-09	0.3	-3.60752e-09	-0.3	3.45968e-09	0.3	-3.19551e-09	-0.3	3.00051e-09	0.3	-2.85378e-09	-0.3	3.28923e-09	0.3	-2.76961e-09	-0.3	3.28291e-09	0.3	-2.48596e-09	-0.3	2.81911e-09	0.3	-2.19389e-09	-0.3	2.61246e-09
0.35	-9.75944e-10	-0.35	2.86672e-09	0.35	-7.8885e-09	-0.35	3.62305e-09	0.35	-5.16004e-09	-0.35	3.56701e-09	0.35	-4.39451e-09	-0.35	3.35404e-09	0.35	-4.21439e-09	-0.35	4.16213e-09	0.35	-3.66181e-09	-0.35	3.51313e-09	0.35	-3.27295e-09	-0.35	3.94664e-09	0.35	-3.15174e-09	-0.35	3.97652e-09	0.35	-2.79612e-09	-0.35	3.44495e-09	0.35	-2.53436e-09	-0.35	3.1596e-09
0.4	-9.932e-10	-0.4	3.31917e-09	0.4	-9.02397e-09	-0.4	4.17946e-09	0.4	-6.02152e-09	-0.4	4.13267e-09	0.4	-5.15709e-09	-0.4	3.98368e-09	0.4	-4.87386e-09	-0.4	4.83764e-09	0.4	-4.24764e-09	-0.4	4.17475e-09	0.4	-3.81374e-09	-0.4	4.68107e-09	0.4	-3.61552e-09	-0.4	4.60615e-09	0.4	-3.25233e-09	-0.4	3.91802e-09	0.4	-2.89418e-09	-0.4	3.68611e-09
0.45	-9.65843e-10	-0.45	3.74006e-09	0.45	-1.01969e-08	-0.45	4.72492e-09	0.45	-6.84849e-09	-0.45	4.81238e-09	0.45	-5.91631e-09	-0.45	4.62804e-09	0.45	-5.58468e-09	-0.45	5.57165e-09	0.45	-4.84019e-09	-0.45	4.80565e-09	0.45	-4.2914e-09	-0.45	5.39277e-09	0.45	-4.09823e-09	-0.45	5.38225e-09	0.45	-3.66981e-09	-0.45	4.65792e-09	0.45	-3.18583e-09	-0.45	4.26693e-09
0.5	-9.22071e-10	-0.5	4.2287e-09	0.5	-1.12936e-08	-0.5	5.33268e-09	0.5	-7.77688e-09	-0.5	5.45843e-09	0.5	-6.63428e-09	-0.5	5.28587e-09	0.5	-6.28876e-09	-0.5	6.33301e-09	0.5	-5.41802e-09	-0.5	5.54429e-09	0.5	-4.8061e-09	-0.5	6.12594e-09	0.5	-4.63482e-09	-0.5	6.14278e-09	0.5	-4.11381e-09	-0.5	5.24757e-09	0.5	-3.597e-09	-0.5	4.95801e-09
0.55	-8.98922e-10	-0.55	4.73292e-09	0.55	-1.24594e-08	-0.55	6.00272e-09	0.55	-8.67455e-09	-0.55	6.13773e-09	0.55	-7.41032e-09	-0.55	5.98705e-09	0.55	-7.04082e-09	-0.55	7.12805e-09	0.55	-6.11495e-09	-0.55	6.30692e-09	0.55	-5.40119e-09	-0.55	6.9517e-09	0.55	-5.19034e-09	-0.55	6.85196e-09	0.55	-4.53087e-09	-0.55	5.98958e-09	0.55	-3.98376e-09	-0.55	5.58596e-09
0.6	-9.58688e-10	-0.6	5.14665e-09	0.6	-1.36656e-08	-0.6	6.65341e-09	0.6	-9.64882e-09	-0.6	6.96475e-09	0.6	-8.31767e-09	-0.6	6.79093e-09	0.6	-7.80171e-09	-0.6	7.93908e-09	0.6	-6.8165e-09	-0.6	7.08133e-09	0.6	-5.98743e-09	-0.6	7.74253e-09	0.6	-5.71851e-09	-0.6	7.67814e-09	0.6	-5.03e-09	-0.6	6.67897e-09	0.6	-4.47237e-09	-0.6	6.29892e-09
0.65	-9.20387e-10	-0.65	5.60036e-09	0.65	-1.48103e-08	-0.65	7.28389e-09	0.65	-1.052e-08	-0.65	7.71391e-09	0.65	-9.13623e-09	-0.65	7.53967e-09	0.65	-8.54956e-09	-0.65	8.84649e-09	0.65	-7.52774e-09	-0.65	7.92814e-09	0.65	-6.6086e-09	-0.65	8.52999e-09	0.65	-6.26224e-09	-0.65	8.54515e-09	0.65	-5.54512e-09	-0.65	7.46349e-09	0.65	-4.94961e-09	-0.65	6.99505e-09
0.7	-1.0134e-09	-0.7	6.0768e-09	0.7	-1.59458e-08	-0.7	7.98046e-09	0.7	-1.14707e-08	-0.7	8.55693e-09	0.7	-9.98382e-09	-0.7	8.39447e-09	0.7	-9.30583e-09	-0.7	9.77789e-09	0.7	-8.19815e-09	-0.7	8.69371e-09	0.7	-7.26218e-09	-0.7	9.43151e-09	0.7	-6.81229e-09	-0.7	9.35365e-09	0.7	-6.05561e-09	-0.7	8.22528e-09	0.7	-5.48788e-09	-0.7	7.72485e-09
0.75	-1.06727e-09	-0.75	6.56797e-09	0.75	-1.7085e-08	-0.75	8.69512e-09	0.75	-1.2418e-08	-0.75	9.38648e-09	0.75	-1.07557e-08	-0.75	9.26106e-09	0.75	-1.00263e-08	-0.75	1.06575e-08	0.75	-8.83658e-09	-0.75	9.58682e-09	0.75	-7.85811e-09	-0.75	1.03419e-08	0.75	-7.42505e-09	-0.75	1.01954e-08	0.75	-6.55978e-09	-0.75	8.98538e-09	0.75	-6.00342e-09	-0.75	8.47065e-09
0.8	-1.11441e-09	-0.8	6.94845e-09	0.8	-1.81359e-08	-0.8	9.48469e-09	0.8	-1.33077e-08	-0.8	1.02846e-08	0.8	-1.16213e-08	-0.8	1.01024e-08	0.8	-1.0799e-08	-0.8	1.16138e-08	0.8	-9.51036e-09	-0.8	1.0514e-08	0.8	-8.55082e-09	-0.8	1.12152e-08	0.8	-8.02434e-09	-0.8	1.10691e-08	0.8	-7.14477e-09	-0.8	9.84355e-09	0.8	-6.47856e-09	-0.8	9.26821e-09
0.85	-1.21668e-09	-0.85	7.35797e-09	0.85	-1.9199e-08	-0.85	1.02536e-08	0.85	-1.42306e-08	-0.85	1.11756e-08	0.85	-1.24555e-08	-0.85	1.10069e-08	0.85	-1.16298e-08	-0.85	1.25755e-08	0.85	-1.02157e-08	-0.85	1.13743e-08	0.85	-9.16527e-09	-0.85	1.21394e-08	0.85	-8.67918e-09	-0.85	1.19067e-08	0.85	-7.7268e-09	-0.85	1.06011e-08	0.85	-6.99494e-09	-0.85	9.99886e-09
0.9	-1.24235e-09	-0.9	7.74013e-09	0.9	-2.02671e-08	-0.9	1.10954e-08	0.9	-1.51287e-08	-0.9	1.21213e-08	0.9	-1.32399e-08	-0.9	1.20119e-08	0.9	-1.23115e-08	-0.9	1.36083e-08	0.9	-1.094e-08	-0.9	1.22607e-08	0.9	-9.82053e-09	-0.9	1.3049e-08	0.9	-9.31888e-09	-0.9	1.27859e-08	0.9	-8.30042e-09	-0.9	1.14542e-08	0.9	-7.51848e-09	-0.9	1.07526e-08
0.95	-1.33788e-09	-0.95	8.15344e-09	0.95	-2.12641e-08	-0.95	1.18795e-08	0.95	-1.59805e-08	-0.95	1.30649e-08	0.95	-1.40951e-08	-0.95	1.3014e-08	0.95	-1.31406e-08	-0.95	1.45351e-08	0.95	-1.1623e-08	-0.95	1.32055e-08	0.95	-1.04636e-08	-0.95	1.38886e-08	0.95	-9.90764e-09	-0.95	1.36946e-08	0.95	-8.90939e-09	-0.95	1.22905e-08	0.95	-8.05086e-09	-0.95	1.15195e-08
1	-1.47003e-09	-1	8.53897e-09	1	-2.22296e-08	-1	1.27747e-08	1	-1.69081e-08	-1	1.4046e-08	1	-1.49023e-08	-1	1.40283e-08	1	-1.38497e-08	-1	1.55687e-08	1	-1.23923e-08	-1	1.41634e-08	1	-1.11172e-08	-1	1.48714e-08	1	-1.05364e-08	-1	1.46003e-08	1	-9.50026e-09	-1	1.31239e-08	1	-8.62658e-09	-1	1.22804e-08
1.05	-1.56725e-09	-1.05	8.91524e-09	1.05	-2.31912e-08	-1.05	1.37264e-08	1.05	-1.77733e-08	-1.05	1.51512e-08	1.05	-1.57688e-08	-1.05	1.50229e-08	1.05	-1.46553e-08	-1.05	1.65894e-08	1.05	-1.31027e-08	-1.05	1.51546e-08	1.05	-1.18238e-08	-1.05	1.57678e-08	1.05	-1.12194e-08	-1.05	1.54496e-08	1.05	-1.01214e-08	-1.05	1.39745e-08	1.05	-9.24228e-09	-1.05	1.31054e-08
1.1	-1.63417e-09	-1.1	9.25321e-09	1.1	-2.40485e-08	-1.1	1.46068e-08	1.1	-1.86714e-08	-1.1	1.61273e-08	1.1	-1.65983e-08	-1.1	1.60262e-08	1.1	-1.5438e-08	-1.1	1.75667e-08	1.1	-1.38994e-08	-1.1	1.60772e-08	1.1	-1.25729e-08	-1.1	1.65936e-08	1.1	-1.19105e-08	-1.1	1.62489e-08	1.1	-1.07367e-08	-1.1	1.47497e-08	1.1	-9.8159e-09	-1.1	1.38507e-08
1.15	-1.76926e-09	-1.15	9.57771e-09	1.15	-2.49231e-08	-1.15	1.55631e-08	1.15	-1.95342e-08	-1.15	1.71672e-08	1.15	-1.7419e-08	-1.15	1.70759e-08	1.15	-1.62435e-08	-1.15	1.85835e-08	1.15	-1.45374e-08	-1.15	1.69669e-08	1.15	-1.32101e-08	-1.15	1.7546e-08	1.15	-1.25611e-08	-1.15	1.71921e-08	1.15	-1.13242e-08	-1.15	1.56904e-08	1.15	-1.04383e-08	-1.15	1.46087e-08
1.2	-1.82397e-09	-1.2	9.94051e-09	1.2	-2.57416e-08	-1.2	1.65597e-08	1.2	-2.03506e-08	-1.2	1.828e-08	1.2	-1.82384e-08	-1.2	1.81849e-08	1.2	-1.70364e-08	-1.2	1.95574e-08	1.2	-1.53303e-08	-1.2	1.80132e-08	1.2	-1.40046e-08	-1.2	1.84341e-08	1.2	-1.32404e-08	-1.2	1.80023e-08	1.2	-1.20287e-08	-1.2	1.64442e-08	1.2	-1.10145e-08	-1.2	1.54404e-08
1.25	-1.95191e-09	-1.25	1.02515e-08	1.25	-2.64945e-08	-1.25	1.75593e-08	1.25	-2.12239e-08	-1.25	1.92708e-08	1.25	-1.90624e-08	-1.25	1.923e-08	1.25	-1.77708e-08	-1.25	2.06239e-08	1.25	-1.60672e-08	-1.25	1.89837e-08	1.25	-1.46809e-08	-1.25	1.92527e-08	1.25	-1.39057e-08	-1.25	1.88259e-08	1.25	-1.26659e-08	-1.25	1.71706e-08	1.25	-1.15885e-08	-1.25	1.61188e-08
1.3	-1.99779e-09	-1.3	1.06265e-08	1.3	-2.7303e-08	-1.3	1.85126e-08	1.3	-2.20546e-08	-1.3	2.03449e-08	1.3	-1.98279e-08	-1.3	2.02796e-08	1.3	-1.85376e-08	-1.3	2.15793e-08	1.3	-1.67839e-08	-1.3	1.99366e-08	1.3	-1.54103e-08	-1.3	2.01677e-08	1.3	-1.45753e-08	-1.3	1.96256e-08	1.3	-1.32909e-08	-1.3	1.79766e-08	1.3	-1.22181e-08	-1.3	1.68583e-08
1.35	-2.05755e-09	-1.35	1.08875e-08	1.35	-2.80584e-08	-1.35	1.95345e-08	1.35	-2.28648e-08	-1.35	2.14455e-08	1.35	-2.06427e-08	-1.35	2.1331e-08	1.35	-1.93103e-08	-1.35	2.25721e-08	1.35	-1.75074e-08	-1.35	2.08891e-08	1.35	-1.60769e-08	-1.35	2.0993e-08	1.35	-1.52688e-08	-1.35	2.03811e-08	1.35	-1.39486e-08	-1.35	1.87464e-08	1.35	-1.2878e-08	-1.35	1.75742e-08
1.4	-2.10132e-09	-1.4	1.12633e-08	1.4	-2.87036e-08	-1.4	2.04866e-08	1.4	-2.36332e-08	-1.4	2.25881e-08	1.4	-2.13472e-08	-1.4	2.24093e-08	1.4	-1.99925e-08	-1.4	2.34791e-08	1.4	-1.82034e-08	-1.4	2.17897e-08	1.4	-1.67717e-08	-1.4	2.18247e-08	1.4	-1.59422e-08	-1.4	2.11567e-08	1.4	-1.45534e-08	-1.4	1.94884e-08	1.4	-1.34369e-08	-1.4	1.83314e-08
1.45	-2.20443e-09	-1.45	1.15752e-08	1.45	-2.93366e-08	-1.45	2.15493e-08	1.45	-2.43866e-08	-1.45	2.36222e-08	1.45	-2.21325e-08	-1.45	2.34434e-08	1.45	-2.06991e-08	-1.45	2.44901e-08	1.45	-1.89555e-08	-1.45	2.27174e-08	1.45	-1.74404e-08	-1.45	2.26664e-08	1.45	-1.65234e-08	-1.45	2.18777e-08	1.45	-1.52053e-08	-1.45	2.02636e-08	1.45	-1.40871e-08	-1.45	1.9033e-08
1.5	-2.31974e-09	-1.5	1.18564e-08	1.5	-3.00445e-08	-1.5	2.253e-08	1.5	-2.51319e-08	-1.5	2.46963e-08	1.5	-2.28433e-08	-1.5	2.44657e-08	1.5	-2.14503e-08	-1.5	2.54089e-08	1.5	-1.95762e-08	-1.5	2.35642e-08	1.5	-1.80881e-08	-1.5	2.348e-08	1.5	-1.71593e-08	-1.5	2.26635e-08	1.5	-1.58467e-08	-1.5	2.09396e-08	1.5	-1.46813e-08	-1.5	1.97051e-08
1.55	-2.37277e-09	-1.55	1.21969e-08	1.55	-3.06113e-08	-1.55	2.34753e-08	1.55	-2.58309e-08	-1.55	2.57384e-08	1.55	-2.36004e-08	-1.55	2.54762e-08	1.55	-2.21548e-08	-1.55	2.63108e-08	1.55	-2.03056e-08	-1.55	2.44842e-08	1.55	-1.88132e-08	-1.55	2.4166e-08	1.55	-1.78402e-08	-1.55	2.33739e-08	1.55	-1.64578e-08	-1.55	2.15738e-08	1.55	-1.52183e-08	-1.55	2.03205e-08
1.6	-2.44852e-09	-1.6	1.25794e-08	1.6	-3.11719e-08	-1.6	2.44425e-08	1.6	-2.65253e-08	-1.6	2.67856e-08	1.6	-2.43028e-08	-1.6	2.64383e-08	1.6	-2.27886e-08	-1.6	2.71782e-08	1.6	-2.09836e-08	-1.6	2.52805e-08	1.6	-1.94008e-08	-1.6	2.48828e-08	1.6	-1.84555e-08	-1.6	2.3972e-08	1.6	-1.70857e-08	-1.6	2.22893e-08	1.6	-1.59325e-08	-1.6	2.08992e-08
1.65	-2.60803e-09	-1.65	1.28871e-08	1.65	-3.17624e-08	-1.65	2.53103e-08	1.65	-2.71435e-08	-1.65	2.77157e-08	1.65	-2.50355e-08	-1.65	2.74451e-08	1.65	-2.34502e-08	-1.65	2.80339e-08	1.65	-2.15892e-08	-1.65	2.61791e-08	1.65	-2.00299e-08	-1.65	2.57064e-08	1.65	-1.90439e-08	-1.65	2.46778e-08	1.65	-1.77014e-08	-1.65	2.29392e-08	1.65	-1.65146e-08	-1.65	2.15056e-08
1.7	-2.65474e-09	-1.7	1.32125e-08	1.7	-3.22994e-08	-1.7	2.61289e-08	1.7	-2.79099e-08	-1.7	2.85545e-08	1.7	-2.56832e-08	-1.7	2.83575e-08	1.7	-2.41235e-08	-1.7	2.88319e-08	1.7	-2.22752e-08	-1.7	2.69716e-08	1.7	-2.0819e-08	-1.7	2.6318e-08	1.7	-1.9673e-08	-1.7	2.53171e-08	1.7	-1.83356e-08	-1.7	2.35566e-08	1.7	-1.7169e-08	-1.7	2.21466e-08
1.75	-2.77258e-09	-1.75	1.35534e-08	1.75	-3.28204e-08	-1.75	2.69177e-08	1.75	-2.859e-08	-1.75	2.94956e-08	1.75	-2.63418e-08	-1.75	2.92359e-08	1.75	-2.48461e-08	-1.75	2.95398e-08	1.75	-2.29447e-08	-1.75	2.76892e-08	1.75	-2.13619e-08	-1.75	2.7033e-08	1.75	-2.03843e-08	-1.75	2.59914e-08	1.75	-1.89959e-08	-1.75	2.419e-08	1.75	-1.77746e-08	-1.75	2.27338e-08
1.8	-2.88958e-09	-1.8	1.39747e-08	1.8	-3.32261e-08	-1.8	2.75978e-08	1.8	-2.92398e-08	-1.8	3.02658e-08	1.8	-2.70455e-08	-1.8	3.0065e-08	1.8	-2.56049e-08	-1.8	3.02612e-08	1.8	-2.36273e-08	-1.8	2.84468e-08	1.8	-2.20189e-08	-1.8	2.76437e-08	1.8	-2.10328e-08	-1.8	2.65941e-08	1.8	-1.95771e-08	-1.8	2.47902e-08	1.8	-1.83368e-08	-1.8	2.32451e-08
1.85	-2.97459e-09	-1.85	1.43282e-08	1.85	-3.374e-08	-1.85	2.82633e-08	1.85	-2.99881e-08	-1.85	3.10511e-08	1.85	-2.77719e-08	-1.85	3.08655e-08	1.85	-2.63296e-08	-1.85	3.09952e-08	1.85	-2.43386e-08	-1.85	2.90936e-08	1.85	-2.27835e-08	-1.85	2.82704e-08	1.85	-2.1654e-08	-1.85	2.71622e-08	1.85	-2.02601e-08	-1.85	2.53188e-08	1.85	-1.90817e-08	-1.85	2.37822e-08
1.9	-3.18965e-09	-1.9	1.47765e-08	1.9	-3.42475e-08	-1.9	2.88432e-08	1.9	-3.07271e-08	-1.9	3.17843e-08	1.9	-2.85795e-08	-1.9	3.15928e-08	1.9	-2.7133e-08	-1.9	3.16256e-08	1.9	-2.51769e-08	-1.9	2.97965e-08	1.9	-2.35019e-08	-1.9	2.88925e-08	1.9	-2.23968e-08	-1.9	2.77292e-08	1.9	-2.09537e-08	-1.9	2.58318e-08	1.9	-1.9684e-08	-1.9	2.43482e-08
1.95	-3.32054e-09	-1.95	1.5178e-08	1.95	-3.47942e-08	-1.95	2.94304e-08	1.95	-3.15031e-08	-1.95	3.24417e-08	1.95	-2.94384e-08	-1.95	3.22586e-08	1.95	-2.78346e-08	-1.95	3.22363e-08	1.95	-2.59568e-08	-1.95	3.0416e-08	1.95	-2.42994e-08	-1.95	2.94093e-08	1.95	-2.30992e-08	-1.95	2.81808e-08	1.95	-2.16645e-08	-1.95	2.63811e-08	1.95	-2.04525e-08	-1.95	2.48104e-08
2	-3.44048e-09	-2	1.56401e-08	2	-3.53784e-08	-2	2.98382e-08	2	-3.24143e-08	-2	3.30756e-08	2	-3.02814e-08	-2	3.29577e-08	2	-2.87596e-08	-2	3.27477e-08	2	-2.67825e-08	-2	3.09489e-08	2	-2.50986e-08	-2	2.98942e-08	2	-2.38908e-08	-2	2.86559e-08	2	-2.24393e-08	-2	2.68348e-08	2	-2.11258e-08	-2	2.52679e-08
2.05	-3.64375e-09	-2.05	1.60909e-08	2.05	-3.60316e-08	-2.05	3.02486e-08	2.05	-3.32724e-08	-2.05	3.36063e-08	2.05	-3.12144e-08	-2.05	3.35171e-08	2.05	-2.96543e-08	-2.05	3.32549e-08	2.05	-2.76637e-08	-2.05	3.14447e-08	2.05	-2.59344e-08	-2.05	3.03963e-08	2.05	-2.47418e-08	-2.05	2.90457e-08	2.05	-2.32229e-08	-2.05	2.72994e-08	2.05	-2.19057e-08	-2.05	2.57186e-08
2.1	-3.78095e-09	-2.1	1.65257e-08	2.1	-3.68131e-08	-2.1	3.04805e-08	2.1	-3.42454e-08	-2.1	3.40196e-08	2.1	-3.22274e-08	-2.1	3.39396e-08	2.1	-3.06825e-08	-2.1	3.36442e-08	2.1	-2.86363e-08	-2.1	3.19009e-08	2.1	-2.68877e-08	-2.1	3.08285e-08	2.1	-2.55877e-08	-2.1	2.94396e-08	2.1	-2.40932e-08	-2.1	2.76138e-08	2.1	-2.26678e-08	-2.1	2.60499e-08
2.15	-3.9897e-09	-2.15	1.70484e-08	2.15	-3.75896e-08	-2.15	3.08803e-08	2.15	-3.534e-08	-2.15	3.43908e-08	2.15	-3.33401e-08	-2.15	3.43576e-08	2.15	-3.17077e-08	-2.15	3.41311e-08	2.15	-2.96825e-08	-2.15	3.239e-08	2.15	-2.78358e-08	-2.15	3.12515e-08	2.15	-2.64816e-08	-2.15	2.98626e-08	2.15	-2.49825e-08	-2.15	2.79939e-08	2.15	-2.34994e-08	-2.15	2.63621e-08
2.2	-4.11764e-09	-2.2	1.75875e-08	2.2	-3.84797e-08	-2.2	3.10537e-08	2.2	-3.64894e-08	-2.2	3.48134e-08	2.2	-3.45084e-08	-2.2	3.47587e-08	2.2	-3.28553e-08	-2.2	3.44607e-08	2.2	-3.07755e-08	-2.2	3.27241e-08	2.2	-2.88631e-08	-2.2	3.15469e-08	2.2	-2.75008e-08	-2.2	3.0158e-08	2.2	-2.58747e-08	-2.2	2.83803e-08	2.2	-2.43836e-08	-2.2	2.67144e-08
2.25	-4.32428e-09	-2.25	1.80812e-08	2.25	-3.93689e-08	-2.25	3.12671e-08	2.25	-3.76985e-08	-2.25	3.50747e-08	2.25	-3.57255e-08	-2.25	3.50491e-08	2.25	-3.40497e-08	-2.25	3.47633e-08	2.25	-3.18739e-08	-2.25	3.30823e-08	2.25	-2.99426e-08	-2.25	3.19148e-08	2.25	-2.84844e-08	-2.25	3.05103e-08	2.25	-2.69466e-08	-2.25	2.86686e-08	2.25	-2.52994e-08	-2.25	2.7044e-08
2.3	-4.52166e-09	-2.3	1.86107e-08	2.3	-4.04493e-08	-2.3	3.13471e-08	2.3	-3.89564e-08	-2.3	3.53773e-08	2.3	-3.70015e-08	-2.3	3.53542e-08	2.3	-3.5271e-08	-2.3	3.49927e-08	2.3	-3.30329e-08	-2.3	3.331e-08	2.3	-3.10734e-08	-2.3	3.20991e-08	2.3	-2.9611e-08	-2.3	3.07982e-08	2.3	-2.79415e-08	-2.3	2.89653e-08	2.3	-2.62484e-08	-2.3	2.7331e-08
2.35	-4.70978e-09	-2.35	1.91389e-08	2.35	-4.14677e-08	-2.35	3.14982e-08	2.35	-4.02871e-08	-2.35	3.55495e-08	2.35	-3.83659e-08	-2.35	3.55545e-08	2.35	-3.66076e-08	-2.35	3.52511e-08	2.35	-3.4322e-08	-2.35	3.36088e-08	2.35	-3.22901e-08	-2.35	3.23908e-08	2.35	-3.07506e-08	-2.35	3.10368e-08	2.35	-2.90041e-08	-2.35	2.92069e-08	2.35	-2.73073e-08	-2.35	2.75419e-08
2.4	-4.92147e-09	-2.4	1.97126e-08	2.4	-4.25973e-08	-2.4	3.15941e-08	2.4	-4.16321e-08	-2.4	3.57351e-08	2.4	-3.97278e-08	-2.4	3.56913e-08	2.4	-3.79468e-08	-2.4	3.53353e-08	2.4	-3.5614e-08	-2.4	3.38416e-08	2.4	-3.35939e-08	-2.4	3.25924e-08	2.4	-3.19311e-08	-2.4	3.12107e-08	2.4	-3.02179e-08	-2.4	2.94093e-08	2.4	-2.84318e-08	-2.4	2.77393e-08
2.45	-5.11675e-09	-2.45	2.03275e-08	2.45	-4.37168e-08	-2.45	3.16118e-08	2.45	-4.3119e-08	-2.45	3.5794e-08	2.45	-4.11692e-08	-2.45	3.59043e-08	2.45	-3.93928e-08	-2.45	3.55554e-08	2.45	-3.70217e-08	-2.45	3.40495e-08	2.45	-3.49124e-08	-2.45	3.2754e-08	2.45	-3.32345e-08	-2.45	3.13702e-08	2.45	-3.14354e-08	-2.45	2.96054e-08	2.45	-2.95622e-08	-2.45	2.80297e-08
2.5	-5.39325e-09	-2.5	2.09618e-08	2.5	-4.48619e-08	-2.5	3.16669e-08	2.5	-4.45562e-08	-2.5	3.58963e-08	2.5	-4.26889e-08	-2.5	3.60693e-08	2.5	-4.09091e-08	-2.5	3.56467e-08	2.5	-3.84678e-08	-2.5	3.41391e-08	2.5	-3.6332e-08	-2.5	3.29009e-08	2.5	-3.46195e-08	-2.5	3.15221e-08	2.5	-3.26924e-08	-2.5	2.97393e-08	2.5	-3.07128e-08	-2.5	2.81446e-08
2.55	-5.66975e-09	-2.55	2.15944e-08	2.55	-4.60475e-08	-2.55	3.1797e-08	2.55	-4.61079e-08	-2.55	3.5988e-08	2.55	-4.42772e-08	-2.55	3.61602e-08	2.55	-4.24267e-08	-2.55	3.56892e-08	2.55	-3.99816e-08	-2.55	3.42852e-08	2.55	-3.77532e-08	-2.55	3.29931e-08	2.55	-3.59848e-08	-2.55	3.16269e-08	2.55	-3.40164e-08	-2.55	2.99047e-08	2.55	-3.19821e-08	-2.55	2.83403e-08
2.6	-5.98077e-09	-2.6	2.22724e-08	2.6	-4.72781e-08	-2.6	3.19519e-08	2.6	-4.76473e-08	-2.6	3.59792e-08	2.6	-4.58815e-08	-2.6	3.62696e-08	2.6	-4.40175e-08	-2.6	3.58045e-08	2.6	-4.15316e-08	-2.6	3.43736e-08	2.6	-3.92569e-08	-2.6	3.31762e-08	2.6	-3.74392e-08	-2.6	3.17342e-08	2.6	-3.53598e-08	-2.6	3.00478e-08	2.6	-3.32732e-08	-2.6	2.85141e-08
2.65	-6.24927e-09	-2.65	2.29761e-08	2.65	-4.84864e-08	-2.65	3.20693e-08	2.65	-4.91666e-08	-2.65	3.60364e-08	2.65	-4.74108e-08	-2.65	3.62557e-08	2.65	-4.56176e-08	-2.65	3.58138e-08	2.65	-4.31106e-08	-2.65	3.43996e-08	2.65	-4.08338e-08	-2.65	3.32018e-08	2.65	-3.89341e-08	-2.65	3.17889e-08	2.65	-3.68105e-08	-2.65	3.01644e-08	2.65	-3.46162e-08	-2.65	2.85099e-08
2.7	-6.59858e-09	-2.7	2.37678e-08	2.7	-4.95877e-08	-2.7	3.22835e-08	2.7	-5.07448e-08	-2.7	3.60411e-08	2.7	-4.9098e-08	-2.7	3.6262e-08	2.7	-4.72934e-08	-2.7	3.58323e-08	2.7	-4.48112e-08	-2.7	3.44893e-08	2.7	-4.24545e-08	-2.7	3.31926e-08	2.7	-4.04529e-08	-2.7	3.1834e-08	2.7	-3.8267e-08	-2.7	3.01858e-08	2.7	-3.60374e-08	-2.7	2.85827e-08
2.75	-6.90791e-09	-2.75	2.45346e-08	2.75	-5.07703e-08	-2.75	3.25424e-08	2.75	-5.22582e-08	-2.75	3.60663e-08	2.75	-5.07031e-08	-2.75	3.62995e-08	2.75	-4.9008e-08	-2.75	3.58365e-08	2.75	-4.64349e-08	-2.75	3.44409e-08	2.75	-4.40529e-08	-2.75	3.32304e-08	2.75	-4.19962e-08	-2.75	3.19106e-08	2.75	-3.98599e-08	-2.75	3.03483e-08	2.75	-3.74611e-08	-2.75	2.86551e-08
2.8	-7.27111e-09	-2.8	2.53364e-08	2.8	-5.19222e-08	-2.8	3.27789e-08	2.8	-5.37577e-08	-2.8	3.61177e-08	2.8	-5.23764e-08	-2.8	3.62355e-08	2.8	-5.07073e-08	-2.8	3.58071e-08	2.8	-4.81162e-08	-2.8	3.45209e-08	2.8	-4.57367e-08	-2.8	3.31892e-08	2.8	-4.36914e-08	-2.8	3.19354e-08	2.8	-4.1407e-08	-2.8	3.03521e-08	2.8	-3.89682e-08	-2.8	2.87254e-08
2.85	-7.64946e-09	-2.85	2.62569e-08	2.85	-5.30013e-08	-2.85	3.31451e-08	2.85	-5.52424e-08	-2.85	3.62835e-08	2.85	-5.40901e-08	-2.85	3.63235e-08	2.85	-5.24585e-08	-2.85	3.5855e-08	2.85	-4.9893e-08	-2.85	3.44438e-08	2.85	-4.74571e-08	-2.85	3.32401e-08	2.85	-4.53482e-08	-2.85	3.19219e-08	2.85	-4.29814e-08	-2.85	3.0358e-08	2.85	-4.04651e-08	-2.85	2.87704e-08
2.9	-8.1225e-09	-2.9	2.72182e-08	2.9	-5.4045e-08	-2.9	3.34805e-08	2.9	-5.67137e-08	-2.9	3.64135e-08	2.9	-5.57378e-08	-2.9	3.63706e-08	2.9	-5.41533e-08	-2.9	3.58007e-08	2.9	-5.16627e-08	-2.9	3.44792e-08	2.9	-4.91999e-08	-2.9	3.32507e-08	2.9	-4.7051e-08	-2.9	3.19577e-08	2.9	-4.45684e-08	-2.9	3.03491e-08	2.9	-4.20681e-08	-2.9	2.87902e-08
2.95	-8.55767e-09	-2.95	2.82628e-08	2.95	-5.49448e-08	-2.95	3.39145e-08	2.95	-5.80192e-08	-2.95	3.65583e-08	2.95	-5.73412e-08	-2.95	3.6419e-08	2.95	-5.58257e-08	-2.95	3.58007e-08	2.95	-5.33776e-08	-2.95	3.43832e-08	2.95	-5.08681e-08	-2.95	3.32275e-08	2.95	-4.87857e-08	-2.95	3.19076e-08	2.95	-4.62796e-08	-2.95	3.03415e-08	2.95	-4.37074e-08	-2.95	2.88268e-08
3	-9.01472e-09	-3	2.93205e-08	3	-5.5768e-08	-3	3.43964e-08	3	-5.93646e-08	-3	3.67313e-08	3	-5.88369e-08	-3	3.64729e-08	3	-5.75537e-08	-3	3.57595e-08	3	-5.50716e-08	-3	3.44232e-08	3	-5.26458e-08	-3	3.31917e-08	3	-5.04569e-08	-3	3.18365e-08	3	-4.79411e-08	-3	3.0387e-08	3	-4.52691e-08	-3	2.88436e-08
3.05	-9.47724e-09	-3.05	3.05596e-08	3.05	-5.64738e-08	-3.05	3.49784e-08	3.05	-6.05039e-08	-3.05	3.70032e-08	3.05	-6.03503e-08	-3.05	3.66219e-08	3.05	-5.9057e-08	-3.05	3.58508e-08	3.05	-5.68656e-08	-3.05	3.44278e-08	3.05	-5.42942e-08	-3.05	3.31926e-08	3.05	-5.21323e-08	-3.05	3.18592e-08	3.05	-4.95732e-08	-3.05	3.03853e-08	3.05	-4.68814e-08	-3.05	2.88516e-08
3.1	-1.00277e-08	-3.1	3.18307e-08	3.1	-5.71737e-08	-3.1	3.56354e-08	3.1	-6.15918e-08	-3.1	3.731e-08	3.1	-6.17286e-08	-3.1	3.67734e-08	3.1	-6.0636e-08	-3.1	3.59523e-08	3.1	-5.84712e-08	-3.1	3.44455e-08	3.1	-5.6058e-08	-3.1	3.31652e-08	3.1	-5.38406e-08	-3.1	3.19262e-08	3.1	-5.12199e-08	-3.1	3.03925e-08	3.1	-4.84869e-08	-3.1	2.89211e-08
3.15	-1.05559e-08	-3.15	3.30866e-08	3.15	-5.77178e-08	-3.15	3.62878e-08	3.15	-6.2561e-08	-3.15	3.76513e-08	3.15	-6.30723e-08	-3.15	3.70327e-08	3.15	-6.21427e-08	-3.15	3.6039e-08	3.15	-6.00363e-08	-3.15	3.44952e-08	3.15	-5.76017e-08	-3.15	3.32519e-08	3.15	-5.54722e-08	-3.15	3.19236e-08	3.15	-5.28465e-08	-3.15	3.04022e-08	3.15	-5.01211e-08	-3.15	2.90238e-08
3.2	-1.11821e-08	-3.2	3.45281e-08	3.2	-5.8116e-08	-3.2	3.70058e-08	3.2	-6.33581e-08	-3.2	3.80655e-08	3.2	-6.42255e-08	-3.2	3.72317e-08	3.2	-6.36055e-08	-3.2	3.62456e-08	3.2	-6.15842e-08	-3.2	3.45886e-08	3.2	-5.91597e-08	-3.2	3.3355e-08	3.2	-5.70323e-08	-3.2	3.19043e-08	3.2	-5.44647e-08	-3.2	3.04522e-08	3.2	-5.17359e-08	-3.2	2.90966e-08
3.25	-1.18277e-08	-3.25	3.61266e-08	3.25	-5.84871e-08	-3.25	3.77352e-08	3.25	-6.40929e-08	-3.25	3.84965e-08	3.25	-6.53239e-08	-3.25	3.75655e-08	3.25	-6.48706e-08	-3.25	3.64262e-08	3.25	-6.30176e-08	-3.25	3.47119e-08	3.25	-6.06373e-08	-3.25	3.33996e-08	3.25	-5.85638e-08	-3.25	3.20145e-08	3.25	-5.60164e-08	-3.25	3.05234e-08	3.25	-5.31857e-08	-3.25	2.92144e-08
3.3	-1.24582e-08	-3.3	3.76797e-08	3.3	-5.87624e-08	-3.3	3.86191e-08	3.3	-6.46278e-08	-3.3	3.90457e-08	3.3	-6.6246e-08	-3.3	3.78925e-08	3.3	-6.60528e-08	-3.3	3.67654e-08	3.3	-6.43618e-08	-3.3	3.49657e-08	3.3	-6.20109e-08	-3.3	3.35789e-08	3.3	-5.99955e-08	-3.3	3.21105e-08	3.3	-5.75091e-08	-3.3	3.06947e-08	3.3	-5.46604e-08	-3.3	2.93016e-08
3.35	-1.31559e-08	-3.35	3.93476e-08	3.35	-5.89206e-08	-3.35	3.9569e-08	3.35	-6.48912e-08	-3.35	3.95626e-08	3.35	-6.69766e-08	-3.35	3.83639e-08	3.35	-6.70161e-08	-3.35	3.70386e-08	3.35	-6.55667e-08	-3.35	3.51926e-08	3.35	-6.33598e-08	-3.35	3.37645e-08	3.35	-6.13666e-08	-3.35	3.2286e-08	3.35	-5.88445e-08	-3.35	3.08798e-08	3.35	-5.60391e-08	-3.35	2.94733e-08
3.4	-1.38739e-08	-3.4	4.11183e-08	3.4	-5.90132e-08	-3.4	4.0527e-08	3.4	-6.51909e-08	-3.4	4.01665e-08	3.4	-6.76297e-08	-3.4	3.88226e-08	3.4	-6.78309e-08	-3.4	3.74611e-08	3.4	-6.65881e-08	-3.4	3.54784e-08	3.4	-6.4478e-08	-3.4	3.40457e-08	3.4	-6.26246e-08	-3.4	3.25465e-08	3.4	-6.01525e-08	-3.4	3.11311e-08	3.4	-5.73366e-08	-3.4	2.97519e-08
3.45	-1.46496e-08	-3.45	4.30771e-08	3.45	-5.91071e-08	-3.45	4.15754e-08	3.45	-6.52843e-08	-3.45	4.09098e-08	3.45	-6.79904e-08	-3.45	3.93538e-08	3.45	-6.85017e-08	-3.45	3.7858e-08	3.45	-6.7503e-08	-3.45	3.59194e-08	3.45	-6.54859e-08	-3.45	3.43879e-08	3.45	-6.37709e-08	-3.45	3.28504e-08	3.45	-6.13056e-08	-3.45	3.13874e-08	3.45	-5.85575e-08	-3.45	2.99985e-08
3.5	-1.54723e-08	-3.5	4.50018e-08	3.5	-5.91391e-08	-3.5	4.27349e-08	3.5	-6.5233e-08	-3.5	4.17397e-08	3.5	-6.8205e-08	-3.5	3.99712e-08	3.5	-6.89575e-08	-3.5	3.83875e-08	3.5	-6.81722e-08	-3.5	3.63492e-08	3.5	-6.62304e-08	-3.5	3.47658e-08	3.5	-6.46716e-08	-3.5	3.32039e-08	3.5	-6.23539e-08	-3.5	3.173e-08	3.5	-5.9597e-08	-3.5	3.04118e-08
3.55	-1.63671e-08	-3.55	4.71504e-08	3.55	-5.91311e-08	-3.55	4.39433e-08	3.55	-6.5249e-08	-3.55	4.25217e-08	3.55	-6.83313e-08	-3.55	4.06446e-08	3.55	-6.93805e-08	-3.55	3.89674e-08	3.55	-6.87357e-08	-3.55	3.68167e-08	3.55	-6.69446e-08	-3.55	3.52317e-08	3.55	-6.55187e-08	-3.55	3.37039e-08	3.55	-6.3239e-08	-3.55	3.21787e-08	3.55	-6.06011e-08	-3.55	3.07974e-08
3.6	-1.72681e-08	-3.6	4.93575e-08	3.6	-5.91765e-08	-3.6	4.51525e-08	3.6	-6.51294e-08	-3.6	4.3369e-08	3.6	-6.83936e-08	-3.6	4.13938e-08	3.6	-6.96258e-08	-3.6	3.96055e-08	3.6	-6.91831e-08	-3.6	3.73845e-08	3.6	-6.75157e-08	-3.6	3.57389e-08	3.6	-6.61774e-08	-3.6	3.41408e-08	3.6	-6.40386e-08	-3.6	3.26517e-08	3.6	-6.13843e-08	-3.6	3.12511e-08
3.65	-1.82239e-08	-3.65	5.16576e-08	3.65	-5.92847e-08	-3.65	4.65153e-08	3.65	-6.49295e-08	-3.65	4.43989e-08	3.65	-6.82938e-08	-3.65	4.22431e-08	3.65	-6.96771e-08	-3.65	4.02667e-08	3.65	-6.94095e-08	-3.65	3.80428e-08	3.65	-6.78759e-08	-3.65	3.63769e-08	3.65	-6.66828e-08	-3.65	3.47557e-08	3.65	-6.4669e-08	-3.65	3.32199e-08	3.65	-6.20934e-08	-3.65	3.18235e-08
3.7	-1.92537e-08	-3.7	5.40857e-08	3.7	-5.94585e-08	-3.7	4.79682e-08	3.7	-6.48891e-08	-3.7	4.54792e-08	3.7	-6.81099e-08	-3.7	4.30403e-08	3.7	-6.96477e-08	-3.7	4.11034e-08	3.7	-6.94688e-08	-3.7	3.877e-08	3.7	-6.80712e-08	-3.7	3.70318e-08	3.7	-6.70161e-08	-3.7	3.54241e-08	3.7	-6.50785e-08	-3.7	3.38441e-08	3.7	-6.26157e-08	-3.7	3.24813e-08
3.75	-2.02936e-08	-3.75	5.65546e-08	3.75	-5.96167e-08	-3.75	4.95019e-08	3.75	-6.47742e-08	-3.75	4.66535e-08	3.75	-6.79155e-08	-3.75	4.40706e-08	3.75	-6.9465e-08	-3.75	4.19401e-08	3.75	-6.94263e-08	-3.75	3.96105e-08	3.75	-6.81179e-08	-3.75	3.77999e-08	3.75	-6.72606e-08	-3.75	3.61854e-08	3.75	-6.54792e-08	-3.75	3.4584e-08	3.75	-6.30509e-08	-3.75	3.31816e-08
3.8	-2.14287e-08	-3.8	5.90155e-08	3.8	-5.99341e-08	-3.8	5.11349e-08	3.8	-6.47195e-08	-3.8	4.78947e-08	3.8	-6.77787e-08	-3.8	4.50601e-08	3.8	-6.93194e-08	-3.8	4.28513e-08	3.8	-6.93186e-08	-3.8	4.05078e-08	3.8	-6.81924e-08	-3.8	3.86551e-08	3.8	-6.73865e-08	-3.8	3.69258e-08	3.8	-6.56677e-08	-3.8	3.53201e-08	3.8	-6.3369e-08	-3.8	3.3959e-08
3.85	-2.26833e-08	-3.85	6.15396e-08	3.85	-6.03642e-08	-3.85	5.28572e-08	3.85	-6.47503e-08	-3.85	4.91914e-08	3.85	-6.7604e-08	-3.85	4.62204e-08	3.85	-6.91136e-08	-3.85	4.39169e-08	3.85	-6.91986e-08	-3.85	4.14371e-08	3.85	-6.80851e-08	-3.85	3.9555e-08	3.85	-6.73806e-08	-3.85	3.78121e-08	3.85	-6.58209e-08	-3.85	3.62279e-08	3.85	-6.35588e-08	-3.85	3.48508e-08
3.9	-2.3924e-08	-3.9	6.41486e-08	3.9	-6.08086e-08	-3.9	5.4648e-08	3.9	-6.48395e-08	-3.9	5.06649e-08	3.9	-6.7559e-08	-3.9	4.74721e-08	3.9	-6.89453e-08	-3.9	4.49881e-08	3.9	-6.90198e-08	-3.9	4.2486e-08	3.9	-6.7947e-08	-3.9	4.05672e-08	3.9	-6.73141e-08	-3.9	3.88147e-08	3.9	-6.57645e-08	-3.9	3.7185e-08	3.9	-6.35933e-08	-3.9	3.58386e-08
3.95	-2.52404e-08	-3.95	6.67568e-08	3.95	-6.13136e-08	-3.95	5.65054e-08	3.95	-6.50924e-08	-3.95	5.21704e-08	3.95	-6.75418e-08	-3.95	4.88484e-08	3.95	-6.88754e-08	-3.95	4.62646e-08	3.95	-6.89209e-08	-3.95	4.36737e-08	3.95	-6.78162e-08	-3.95	4.16834e-08	3.95	-6.72324e-08	-3.95	3.9887e-08	3.95	-6.57776e-08	-3.95	3.83033e-08	3.95	-6.37061e-08	-3.95	3.68769e-08
4	-2.66254e-08	-4	6.9365e-08	4	-6.18704e-08	-4	5.84743e-08	4	-6.54173e-08	-4	5.37777e-08	4	-6.76853e-08	-4	5.02802e-08	4	-6.88094e-08	-4	4.7534e-08	4	-6.87976e-08	-4	4.49001e-08	4	-6.7793e-08	-4	4.28993e-08	4	-6.71946e-08	-4	4.10811e-08	4	-6.58053e-08	-4	3.94514e-08	4	-6.37638e-08	-4	3.79864e-08
4.05	-2.80576e-08	-4.05	7.20932e-08	4.05	-6.25358e-08	-4.05	6.04364e-08	4.05	-6.58213e-08	-4.05	5.5473e-08	4.05	-6.78692e-08	-4.05	5.18063e-08	4.05	-6.88784e-08	-4.05	4.89599e-08	4.05	-6.88148e-08	-4.05	4.6241e-08	4.05	-6.77577e-08	-4.05	4.4201e-08	4.05	-6.71331e-08	-4.05	4.23248e-08	4.05	-6.58163e-08	-4.05	4.06295e-08	4.05	-6.37895e-08	-4.05	3.92246e-08
4.1	-2.96388e-08	-4.1	7.47519e-08	4.1	-6.31199e-08	-4.1	6.25745e-08	4.1	-6.62754e-08	-4.1	5.74023e-08	4.1	-6.81903e-08	-4.1	5.34793e-08	4.1	-6.90804e-08	-4.1	5.04713e-08	4.1	-6.89003e-08	-4.1	4.77389e-08	4.1	-6.78557e-08	-4.1	4.56097e-08	4.1	-6.72004e-08	-4.1	4.37036e-08	4.1	-6.5884e-08	-4.1	4.19607e-08	4.1	-6.3882e-08	-4.1	4.05209e-08
4.15	-3.12683e-08	-4.15	7.74338e-08	4.15	-6.37117e-08	-4.15	6.47025e-08	4.15	-6.68596e-08	-4.15	5.91464e-08	4.15	-6.86288e-08	-4.15	5.51822e-08	4.15	-6.94381e-08	-4.15	5.21266e-08	4.15	-6.91187e-08	-4.15	4.92751e-08	4.15	-6.80847e-08	-4.15	4.71611e-08	4.15	-6.73578e-08	-4.15	4.51274e-08	4.15	-6.60229e-08	-4.15	4.33513e-08	4.15	-6.41375e-08	-4.15	4.19241e-08
4.2	-3.2884e-08	-4.2	8.02394e-08	4.2	-6.42857e-08	-4.2	6.68562e-08	4.2	-6.74054e-08	-4.2	6.11523e-08	4.2	-6.91629e-08	-4.2	5.7034e-08	4.2	-6.98434e-08	-4.2	5.37886e-08	4.2	-6.94583e-08	-4.2	5.09048e-08	4.2	-6.84003e-08	-4.2	4.87663e-08	4.2	-6.7671e-08	-4.2	4.66855e-08	4.2	-6.63221e-08	-4.2	4.49536e-08	4.2	-6.44658e-08	-4.2	4.34502e-08
4.25	-3.45661e-08	-4.25	8.29221e-08	4.25	-6.49397e-08	-4.25	6.91016e-08	4.25	-6.79752e-08	-4.25	6.31877e-08	4.25	-6.96826e-08	-4.25	5.89675e-08	4.25	-7.03181e-08	-4.25	5.55538e-08	4.25	-6.99196e-08	-4.25	5.27028e-08	4.25	-6.88712e-08	-4.25	5.03863e-08	4.25	-6.80661e-08	-4.25	4.83118e-08	4.25	-6.67371e-08	-4.25	4.65525e-08	4.25	-6.48929e-08	-4.25	4.51097e-08
4.3	-3.63426e-08	-4.3	8.56583e-08	4.3	-6.54982e-08	-4.3	7.13449e-08	4.3	-6.85493e-08	-4.3	6.52773e-08	4.3	-7.03484e-08	-4.3	6.09158e-08	4.3	-7.09342e-08	-4.3	5.75172e-08	4.3	-7.05201e-08	-4.3	5.45319e-08	4.3	-6.94461e-08	-4.3	5.22234e-08	4.3	-6.85438e-08	-4.3	5.00243e-08	4.3	-6.72404e-08	-4.3	4.82528e-08	4.3	-6.54682e-08	-4.3	4.67642e-08
4.35	-3.80853e-08	-4.35	8.83486e-08	4.35	-6.60857e-08	-4.35	7.36564e-08	4.35	-6.91625e-08	-4.35	6.74108e-08	4.35	-7.09877e-08	-4.35	6.29267e-08	4.35	-7.15579e-08	-4.35	5.93749e-08	4.35	-7.1188e-08	-4.35	5.63981e-08	4.35	-7.00513e-08	-4.35	5.39633e-08	4.35	-6.9186e-08	-4.35	5.18635e-08	4.35	-6.78793e-08	-4.35	4.9981e-08	4.35	-6.61029e-08	-4.35	4.84187e-08
4.4	-3.99947e-08	-4.4	9.11315e-08	4.4	-6.67759e-08	-4.4	7.61009e-08	4.4	-6.99494e-08	-4.4	6.95635e-08	4.4	-7.16652e-08	-4.4	6.50875e-08	4.4	-7.227e-08	-4.4	6.14116e-08	4.4	-7.19119e-08	-4.4	5.83661e-08	4.4	-7.08143e-08	-4.4	5.58606e-08	4.4	-6.99208e-08	-4.4	5.37705e-08	4.4	-6.85922e-08	-4.4	5.18429e-08	4.4	-6.68659e-08	-4.4	5.02924e-08
4.45	-4.19648e-08	-4.45	9.3863e-08	4.45	-6.74888e-08	-4.45	7.85209e-08	4.45	-7.05643e-08	-4.45	7.18674e-08	4.45	-7.24409e-08	-4.45	6.72702e-08	4.45	-7.30179e-08	-4.45	6.34486e-08	4.45	-7.2642e-08	-4.45	6.0396e-08	4.45	-7.15672e-08	-4.45	5.7864e-08	4.45	-7.07402e-08	-4.45	5.56952e-08	4.45	-6.94192e-08	-4.45	5.376e-08	4.45	-6.77543e-08	-4.45	5.22789e-08
4.5	-4.38746e-08	-4.5	9.65019e-08	4.5	-6.82809e-08	-4.5	8.10117e-08	4.5	-7.14035e-08	-4.5	7.41086e-08	4.5	-7.32026e-08	-4.5	6.93725e-08	4.5	-7.38659e-08	-4.5	6.55804e-08	4.5	-7.34913e-08	-4.5	6.2558e-08	4.5	-7.24409e-08	-4.5	5.99541e-08	4.5	-7.16518e-08	-4.5	5.77529e-08	4.5	-7.03219e-08	-4.5	5.57722e-08	4.5	-6.86983e-08	-4.5	5.42162e-08
4.55	-4.59246e-08	-4.55	9.91939e-08	4.55	-6.91424e-08	-4.55	8.34714e-08	4.55	-7.22039e-08	-4.55	7.63889e-08	4.55	-7.40485e-08	-4.55	7.16877e-08	4.55	-7.46861e-08	-4.55	6.78211e-08	4.55	-7.43267e-08	-4.55	6.47184e-08	4.55	-7.33529e-08	-4.55	6.20391e-08	4.55	-7.25713e-08	-4.55	5.9827e-08	4.55	-7.13172e-08	-4.55	5.78349e-08	4.55	-6.97622e-08	-4.55	5.62247e-08
4.6	-4.79624e-08	-4.6	1.01908e-07	4.6	-6.99731e-08	-4.6	8.59832e-08	4.6	-7.31184e-08	-4.6	7.8809e-08	4.6	-7.50051e-08	-4.6	7.39537e-08	4.6	-7.56002e-08	-4.6	7.00799e-08	4.6	-7.53351e-08	-4.6	6.68859e-08	4.6	-7.43515e-08	-4.6	6.41713e-08	4.6	-7.36159e-08	-4.6	6.19288e-08	4.6	-7.22763e-08	-4.6	5.99435e-08	4.6	-7.08332e-08	-4.6	5.83114e-08
4.65	-5.00595e-08	-4.65	1.04636e-07	4.65	-7.08755e-08	-4.65	8.84892e-08	4.65	-7.39686e-08	-4.65	8.12054e-08	4.65	-7.58291e-08	-4.65	7.63308e-08	4.65	-7.65728e-08	-4.65	7.23607e-08	4.65	-7.63034e-08	-4.65	6.91246e-08	4.65	-7.53578e-08	-4.65	6.64124e-08	4.65	-7.4628e-08	-4.65	6.40492e-08	4.65	-7.33865e-08	-4.65	6.21212e-08	4.65	-7.19712e-08	-4.65	6.04591e-08
4.7	-5.21743e-08	-4.7	1.07332e-07	4.7	-7.18918e-08	-4.7	9.09867e-08	4.7	-7.48751e-08	-4.7	8.35935e-08	4.7	-7.67878e-08	-4.7	7.87054e-08	4.7	-7.75458e-08	-4.7	7.4694e-08	4.7	-7.72849e-08	-4.7	7.14428e-08	4.7	-7.64844e-08	-4.7	6.8723e-08	4.7	-7.5795e-08	-4.7	6.62975e-08	4.7	-7.45897e-08	-4.7	6.42811e-08	4.7	-7.31992e-08	-4.7	6.26637e-08
4.75	-5.42946e-08	-4.75	1.09996e-07	4.75	-7.28543e-08	-4.75	9.35755e-08	4.75	-7.58127e-08	-4.75	8.60817e-08	4.75	-7.77613e-08	-4.75	8.11065e-08	4.75	-7.85247e-08	-4.75	7.70345e-08	4.75	-7.84085e-08	-4.75	7.37652e-08	4.75	-7.75639e-08	-4.75	7.10076e-08	4.75	-7.69065e-08	-4.75	6.85677e-08	4.75	-7.5806e-08	-4.75	6.65783e-08	4.75	-7.4442e-08	-4.75	6.49145e-08
4.8	-5.65032e-08	-4.8	1.12676e-07	4.8	-7.38e-08	-4.8	9.61303e-08	4.8	-7.67369e-08	-4.8	8.85876e-08	4.8	-7.87919e-08	-4.8	8.362e-08	4.8	-7.96946e-08	-4.8	7.93839e-08	4.8	-7.95663e-08	-4.8	7.61705e-08	4.8	-7.877e-08	-4.8	7.33636e-08	4.8	-7.81657e-08	-4.8	7.09562e-08	4.8	-7.70744e-08	-4.8	6.89326e-08	4.8	-7.58094e-08	-4.8	6.72256e-08
4.85	-5.8759e-08	-4.85	1.15328e-07	4.85	-7.48298e-08	-4.85	9.8765e-08	4.85	-7.77082e-08	-4.85	9.10552e-08	4.85	-7.98461e-08	-4.85	8.60699e-08	4.85	-8.08187e-08	-4.85	8.18835e-08	4.85	-8.06697e-08	-4.85	7.86288e-08	4.85	-7.99981e-08	-4.85	7.57736e-08	4.85	-7.94821e-08	-4.85	7.32942e-08	4.85	-7.84144e-08	-4.85	7.13043e-08	4.85	-7.71094e-08	-4.85	6.95362e-08
4.9	-6.1006e-08	-4.9	1.17897e-07	4.9	-7.5858e-08	-4.9	1.01278e-07	4.9	-7.86749e-08	-4.9	9.35148e-08	4.9	-8.08781e-08	-4.9	8.85009e-08	4.9	-8.18469e-08	-4.9	8.42804e-08	4.9	-8.18342e-08	-4.9	8.10421e-08	4.9	-8.12139e-08	-4.9	7.81591e-08	4.9	-8.07581e-08	-4.9	7.56419e-08	4.9	-7.97977e-08	-4.9	7.3665e-08	4.9	-7.87019e-08	-4.9	7.1923e-08
4.95	-6.32714e-08	-4.95	1.20465e-07	4.95	-7.69547e-08	-4.95	1.03794e-07	4.95	-7.9754e-08	-4.95	9.61268e-08	4.95	-8.19908e-08	-4.95	9.1062e-08	4.95	-8.30029e-08	-4.95	8.6772e-08	4.95	-8.3029e-08	-4.95	8.35733e-08	4.95	-8.24567e-08	-4.95	8.07176e-08	4.95	-8.20649e-08	-4.95	7.81175e-08	4.95	-8.11887e-08	-4.95	7.61376e-08	4.95	-8.01656e-08	-4.95	7.43262e-08
5	-6.55276e-08	-5	1.2311e-07	5	-7.80767e-08	-5	1.06457e-07	5	-8.08065e-08	-5	9.8732e-08	5	-8.30749e-08	-5	9.35935e-08	5	-8.41039e-08	-5	8.9317e-08	5	-8.41775e-08	-5	8.61112e-08	5	-8.36388e-08	-5	8.32543e-08	5	-8.33729e-08	-5	8.07037e-08	5	-8.25682e-08	-5	7.85867e-08	5	-8.1628e-08	-5	7.68148e-08
5	-6.44305e-08	-5	1.21756e-07	5	-7.58668e-08	-5	1.05092e-07	5	-7.83795e-08	-5	9.73983e-08	5	-8.07093e-08	-5	9.23389e-08	5	-8.16899e-08	-5	8.80013e-08	5	-8.1692e-08	-5	8.47551e-08	5	-8.11411e-08	-5	8.1825e-08	5	-8.07249e-08	-5	7.91962e-08	5	-7.99404e-08	-5	7.71347e-08	5	-7.88416e-08	-5	7.53178e-08
4.95	-6.02358e-08	-4.95	1.16449e-07	4.95	-7.05876e-08	-4.95	9.99944e-08	4.95	-7.29126e-08	-4.95	9.23688e-08	4.95	-7.49908e-08	-4.95	8.72555e-08	4.95	-7.59474e-08	-4.95	8.29601e-08	4.95	-7.58859e-08	-4.95	7.95931e-08	4.95	-7.5091e-08	-4.95	7.65842e-08	4.95	-7.45687e-08	-4.95	7.40619e-08	4.95	-7.35738e-08	-4.95	7.19061e-08	4.95	-7.23024e-08	-4.95	7.0125e-08
4.9	-5.62823e-08	-4.9	1.1145e-07	4.9	-6.5765e-08	-4.9	9.50932e-08	4.9	-6.78271e-08	-4.9	8.75295e-08	4.9	-6.9819e-08	-4.9	8.24234e-08	4.9	-7.06245e-08	-4.9	7.81116e-08	4.9	-7.04553e-08	-4.9	7.47782e-08	4.9	-6.95917e-08	-4.9	7.18468e-08	4.9	-6.89798e-08	-4.9	6.92971e-08	4.9	-6.78641e-08	-4.9	6.71292e-08	4.9	-6.65675e-08	-4.9	6.53362e-08
4.85	-5.24386e-08	-4.85	1.06471e-07	4.85	-6.11912e-08	-4.85	9.04223e-08	4.85	-6.30206e-08	-4.85	8.28359e-08	4.85	-6.48887e-08	-4.85	7.77967e-08	4.85	-6.56101e-08	-4.85	7.35745e-08	4.85	-6.54623e-08	-4.85	7.02184e-08	4.85	-6.45087e-08	-4.85	6.73228e-08	4.85	-6.38147e-08	-4.85	6.47664e-08	4.85	-6.26334e-08	-4.85	6.2662e-08	4.85	-6.12854e-08	-4.85	6.08876e-08
4.8	-4.87932e-08	-4.8	1.01619e-07	4.8	-5.68648e-08	-4.8	8.57879e-08	4.8	-5.85768e-08	-4.8	7.84188e-08	4.8	-6.02914e-08	-4.8	7.33102e-08	4.8	-6.09883e-08	-4.8	6.91363e-08	4.8	-6.06613e-08	-4.8	6.57794e-08	4.8	-5.97417e-08	-4.8	6.30004e-08	4.8	-5.89779e-08	-4.8	6.03838e-08	4.8	-5.7853e-08	-4.8	5.83775e-08	4.8	-5.64928e-08	-4.8	5.66329e-08
4.75	-4.52559e-08	-4.75	9.68134e-08	4.75	-5.28405e-08	-4.75	8.12542e-08	4.75	-5.43936e-08	-4.75	7.40156e-08	4.75	-5.5976e-08	-4.75	6.90749e-08	4.75	-5.65168e-08	-4.75	6.48682e-08	4.75	-5.62714e-08	-4.75	6.16102e-08	4.75	-5.52407e-08	-4.75	5.88025e-08	4.75	-5.44041e-08	-4.75	5.6292e-08	4.75	-5.33503e-08	-4.75	5.43303e-08	4.75	-5.19674e-08	-4.75	5.26127e-08
4.7	-4.19614e-08	-4.7	9.22123e-08	4.7	-4.90394e-08	-4.7	7.68631e-08	4.7	-5.04085e-08	-4.7	6.97592e-08	4.7	-5.18815e-08	-4.7	6.48611e-08	4.7	-5.23844e-08	-4.7	6.07255e-08	4.7	-5.20966e-08	-4.7	5.75673e-08	4.7	-5.11156e-08	-4.7	5.47491e-08	4.7	-5.02979e-08	-4.7	5.24124e-08	4.7	-4.91864e-08	-4.7	5.04742e-08	4.7	-4.78224e-08	-4.7	4.8805e-08
4.65	-3.87406e-08	-4.65	8.76226e-08	4.65	-4.53762e-08	-4.65	7.25553e-08	4.65	-4.66554e-08	-4.65	6.56544e-08	4.65	-4.8008e-08	-4.65	6.08139e-08	4.65	-4.83784e-08	-4.65	5.68021e-08	4.65	-4.81069e-08	-4.65	5.36354e-08	4.65	-4.71238e-08	-4.65	5.09153e-08	4.65	-4.63696e-08	-4.65	4.8648e-08	4.65	-4.51925e-08	-4.65	4.67958e-08	4.65	-4.39304e-08	-4.65	4.52032e-08
4.6	-3.55968e-08	-4.6	8.3234e-08	4.6	-4.18646e-08	-4.6	6.83857e-08	4.6	-4.30003e-08	-4.6	6.15492e-08	4.6	-4.43138e-08	-4.6	5.69187e-08	4.6	-4.46488e-08	-4.6	5.30058e-08	4.6	-4.42885e-08	-4.6	4.99065e-08	4.6	-4.33538e-08	-4.6	4.72617e-08	4.6	-4.26094e-08	-4.6	4.49818e-08	4.6	-4.15257e-08	-4.6	4.32128e-08	4.6	-4.0306e-08	-4.6	4.17536e-08
4.55	-3.26491e-08	-4.55	7.88337e-08	4.55	-3.85424e-08	-4.55	6.42631e-08	4.55	-3.95733e-08	-4.55	5.76733e-08	4.55	-4.08224e-08	-4.55	5.31401e-08	4.55	-4.11385e-08	-4.55	4.92507e-08	4.55	-4.07871e-08	-4.55	4.62831e-08	4.55	-3.98456e-08	-4.55	4.37137e-08	4.55	-3.91289e-08	-4.55	4.15377e-08	4.55	-3.80953e-08	-4.55	3.98412e-08	4.55	-3.69561e-08	-4.55	3.84615e-08
4.5	-2.97419e-08	-4.5	7.45676e-08	4.5	-3.53363e-08	-4.5	6.03278e-08	4.5	-3.63888e-08	-4.5	5.38724e-08	4.5	-3.75133e-08	-4.5	4.94288e-08	4.5	-3.77527e-08	-4.5	4.56316e-08	4.5	-3.7499e-08	-4.5	4.27759e-08	4.5	-3.65529e-08	-4.5	4.03311e-08	4.5	-3.58964e-08	-4.5	3.82275e-08	4.5	-3.48868e-08	-4.5	3.66993e-08	4.5	-3.37639e-08	-4.5	3.5289e-08
4.45	-2.70122e-08	-4.45	7.04467e-08	4.45	-3.2389e-08	-4.45	5.65285e-08	4.45	-3.33452e-08	-4.45	5.01939e-08	4.45	-3.43716e-08	-4.45	4.58589e-08	4.45	-3.46305e-08	-4.45	4.21493e-08	4.45	-3.42824e-08	-4.45	3.94232e-08	4.45	-3.34096e-08	-4.45	3.70432e-08	4.45	-3.27985e-08	-4.45	3.51459e-08	4.45	-3.18116e-08	-4.45	3.35499e-08	4.45	-3.0786e-08	-4.45	3.23256e-08
4.4	-2.44525e-08	-4.4	6.6357e-08	4.4	-2.9486e-08	-4.4	5.27254e-08	4.4	-3.04506e-08	-4.4	4.66543e-08	4.4	-3.13478e-08	-4.4	4.23816e-08	4.4	-3.16412e-08	-4.4	3.8895e-08	4.4	-3.13621e-08	-4.4	3.61896e-08	4.4	-3.05011e-08	-4.4	3.39649e-08	4.4	-2.98589e-08	-4.4	3.20991e-08	4.4	-2.90033e-08	-4.4	3.07022e-08	4.4	-2.80324e-08	-4.4	2.94712e-08
4.35	-2.19678e-08	-4.35	6.23611e-08	4.35	-2.67529e-08	-4.35	4.91542e-08	4.35	-2.7657e-08	-4.35	4.31884e-08	4.35	-2.85862e-08	-4.35	3.9063e-08	4.35	-2.88004e-08	-4.35	3.57103e-08	4.35	-2.85715e-08	-4.35	3.31593e-08	4.35	-2.77197e-08	-4.35	3.09825e-08	4.35	-2.72075e-08	-4.35	2.93112e-08	4.35	-2.6354e-08	-4.35	2.78933e-08	4.35	-2.54442e-08	-4.35	2.67839e-08
4.3	-1.96258e-08	-4.3	5.8452e-08	4.3	-2.42026e-08	-4.3	4.55813e-08	4.3	-2.50746e-08	-4.3	3.98677e-08	4.3	-2.58961e-08	-4.3	3.58748e-08	4.3	-2.61171e-08	-4.3	3.26248e-08	4.3	-2.58818e-08	-4.3	3.02389e-08	4.3	-2.51765e-08	-4.3	2.81572e-08	4.3	-2.46462e-08	-4.3	2.66134e-08	4.3	-2.38756e-08	-4.3	2.51959e-08	4.3	-2.30449e-08	-4.3	2.42283e-08
4.25	-1.74188e-08	-4.25	5.46834e-08	4.25	-2.17709e-08	-4.25	4.21579e-08	4.25	-2.25681e-08	-4.25	3.66736e-08	4.25	-2.34119e-08	-4.25	3.27704e-08	4.25	-2.35592e-08	-4.25	2.9714e-08	4.25	-2.32848e-08	-4.25	2.74131e-08	4.25	-2.2672e-08	-4.25	2.55313e-08	4.25	-2.21918e-08	-4.25	2.39703e-08	4.25	-2.15084e-08	-4.25	2.27439e-08	4.25	-2.07534e-08	-4.25	2.17367e-08
4.2	-1.53456e-08	-4.2	5.09438e-08	4.2	-1.94427e-08	-4.2	3.8763e-08	4.2	-2.02256e-08	-4.2	3.35844e-08	4.2	-2.09903e-08	-4.2	2.9879e-08	4.2	-2.11932e-08	-4.2	2.69417e-08	4.2	-2.09752e-08	-4.2	2.48205e-08	4.2	-2.04032e-08	-4.2	2.29274e-08	4.2	-1.99756e-08	-4.2	2.15338e-08	4.2	-1.92926e-08	-4.2	2.04051e-08	4.2	-1.86285e-08	-4.2	1.95098e-08
4.15	-1.3424e-08	-4.15	4.73566e-08	4.15	-1.72488e-08	-4.15	3.56514e-08	4.15	-1.8033e-08	-4.15	3.0565e-08	4.15	-1.88141e-08	-4.15	2.70478e-08	4.15	-1.89462e-08	-4.15	2.43133e-08	4.15	-1.8785e-08	-4.15	2.22906e-08	4.15	-1.82325e-08	-4.15	2.05675e-08	4.15	-1.78781e-08	-4.15	1.92022e-08	4.15	-1.72957e-08	-4.15	1.8211e-08	4.15	-1.668e-08	-4.15	1.73983e-08
4.1	-1.1616e-08	-4.1	4.38498e-08	4.1	-1.52366e-08	-4.1	3.24978e-08	4.1	-1.60268e-08	-4.1	2.76551e-08	4.1	-1.66901e-08	-4.1	2.44282e-08	4.1	-1.68773e-08	-4.1	2.18083e-08	4.1	-1.66821e-08	-4.1	1.99354e-08	4.1	-1.62789e-08	-4.1	1.83608e-08	4.1	-1.59384e-08	-4.1	1.71327e-08	4.1	-1.53446e-08	-4.1	1.61365e-08	4.1	-1.48068e-08	-4.1	1.54252e-08
4.05	-9.92797e-09	-4.05	4.0431e-08	4.05	-1.32548e-08	-4.05	2.95103e-08	4.05	-1.40875e-08	-4.05	2.49791e-08	4.05	-1.47483e-08	-4.05	2.18453e-08	4.05	-1.48993e-08	-4.05	1.94236e-08	4.05	-1.48396e-08	-4.05	1.77712e-08	4.05	-1.4375e-08	-4.05	1.62922e-08	4.05	-1.40589e-08	-4.05	1.50675e-08	4.05	-1.36974e-08	-4.05	1.42779e-08	4.05	-1.31928e-08	-4.05	1.36264e-08
4	-8.39059e-09	-4	3.71835e-08	4	-1.15209e-08	-4	2.66862e-08	4	-1.22547e-08	-4	2.23558e-08	4	-1.29327e-08	-4	1.94168e-08	4	-1.30657e-08	-4	1.71689e-08	4	-1.30257e-08	-4	1.5626e-08	4	-1.26575e-08	-4	1.43655e-08	4	-1.23679e-08	-4	1.32463e-08	4	-1.20313e-08	-4	1.2522e-08	4	-1.16462e-08	-4	1.19551e-08
3.95	-7.01481e-09	-3.95	3.39957e-08	3.95	-9.86106e-09	-3.95	2.39791e-08	3.95	-1.05898e-08	-3.95	1.99303e-08	3.95	-1.1174e-08	-3.95	1.72055e-08	3.95	-1.13339e-08	-3.95	1.51281e-08	3.95	-1.13406e-08	-3.95	1.37148e-08	3.95	-1.10187e-08	-3.95	1.2517e-08	3.95	-1.08642e-08	-3.95	1.15679e-08	3.95	-1.05616e-08	-3.95	1.08915e-08	3.95	-1.01496e-08	-3.95	1.04622e-08
3.9	-5.75729e-09	-3.9	3.08866e-08	3.9	-8.32746e-09	-3.9	2.1394e-08	3.9	-9.04448e-09	-3.9	1.76298e-08	3.9	-9.61768e-09	-3.9	1.51247e-08	3.9	-9.81548e-09	-3.9	1.32064e-08	3.9	-9.80874e-09	-3.9	1.1982e-08	3.9	-9.56339e-09	-3.9	1.08503e-08	3.9	-9.4304e-09	-3.9	1.00372e-08	3.9	-9.19388e-09	-3.9	9.4433e-09	3.9	-8.8551e-09	-3.9	8.96476e-09
3.85	-4.63066e-09	-3.85	2.79455e-08	3.85	-6.94621e-09	-3.85	1.8968e-08	3.85	-7.58245e-09	-3.85	1.54038e-08	3.85	-8.17164e-09	-3.85	1.31769e-08	3.85	-8.34882e-09	-3.85	1.13827e-08	3.85	-8.44561e-09	-3.85	1.04029e-08	3.85	-8.20867e-09	-3.85	9.397e-09	3.85	-8.1043e-09	-3.85	8.6571e-09	3.85	-7.95616e-09	-3.85	8.09901e-09	3.85	-7.62748e-09	-3.85	7.71265e-09
3.8	-3.6366e-09	-3.8	2.51483e-08	3.8	-5.66512e-09	-3.8	1.65993e-08	3.8	-6.27697e-09	-3.8	1.34538e-08	3.8	-6.72728e-09	-3.8	1.13894e-08	3.8	-6.93602e-09	-3.8	9.85744e-09	3.8	-7.0446e-09	-3.8	8.98159e-09	3.8	-6.85985e-09	-3.8	8.01568e-09	3.8	-6.89099e-09	-3.8	7.43571e-09	3.8	-6.69951e-09	-3.8	6.98958e-09	3.8	-6.50002e-09	-3.8	6.6049e-09
3.75	-2.76964e-09	-3.75	2.2445e-08	3.75	-4.53008e-09	-3.75	1.45151e-08	3.75	-4.98581e-09	-3.75	1.16163e-08	3.75	-5.39908e-09	-3.75	9.78715e-09	3.75	-5.68736e-09	-3.75	8.397e-09	3.75	-5.78837e-09	-3.75	7.65583e-09	3.75	-5.67979e-09	-3.75	6.77451e-09	3.75	-5.74965e-09	-3.75	6.28251e-09	3.75	-5.67432e-09	-3.75	5.93781e-09	3.75	-5.51524e-09	-3.75	5.61289e-09
3.7	-2.07691e-09	-3.7	1.98233e-08	3.7	-3.45521e-09	-3.7	1.24927e-08	3.7	-3.76913e-09	-3.7	9.94204e-09	3.7	-4.21523e-09	-3.7	8.29641e-09	3.7	-4.4568e-09	-3.7	7.09354e-09	3.7	-4.55065e-09	-3.7	6.41887e-09	3.7	-4.51109e-09	-3.7	5.78419e-09	3.7	-4.66638e-09	-3.7	5.25178e-09	3.7	-4.66344e-09	-3.7	5.00977e-09	3.7	-4.53129e-09	-3.7	4.71811e-09
3.65	-1.32189e-09	-3.65	1.74415e-08	3.65	-2.48682e-09	-3.65	1.06914e-08	3.65	-2.72374e-09	-3.65	8.40794e-09	3.65	-3.06799e-09	-3.65	6.96728e-09	3.65	-3.25822e-09	-3.65	5.97569e-09	3.65	-3.53682e-09	-3.65	5.45885e-09	3.65	-3.58143e-09	-3.65	4.81701e-09	3.65	-3.69927e-09	-3.65	4.44117e-09	3.65	-3.80069e-09	-3.65	4.17686e-09	3.65	-3.72957e-09	-3.65	3.94916e-09
3.6	-7.7855e-10	-3.6	1.51447e-08	3.6	-1.60344e-09	-3.6	9.01793e-09	3.6	-1.68634e-09	-3.6	7.05818e-09	3.6	-1.91108e-09	-3.6	5.84606e-09	3.6	-2.09709e-09	-3.6	4.9841e-09	3.6	-2.4889e-09	-3.6	4.49757e-09	3.6	-2.52552e-09	-3.6	3.99336e-09	3.6	-2.75362e-09	-3.6	3.67517e-09	3.6	-2.90007e-09	-3.6	3.4096e-09	3.6	-2.88114e-09	-3.6	3.20631e-09
3.55	-2.53287e-10	-3.55	1.30155e-08	3.55	-7.06158e-10	-3.55	7.4977e-09	3.55	-6.94378e-10	-3.55	5.87173e-09	3.55	-8.76618e-10	-3.55	4.79218e-09	3.55	-1.07106e-09	-3.55	4.07206e-09	3.55	-1.44225e-09	-3.55	3.64992e-09	3.55	-1.57145e-09	-3.55	3.23493e-09	3.55	-1.83575e-09	-3.55	3.03207e-09	3.55	-2.09457e-09	-3.55	2.77534e-09	3.55	-2.14465e-09	-3.55	2.62508e-09
3.5	2.54298e-10	-3.5	1.11691e-08	3.5	1.51182e-10	-3.5	6.19717e-09	3.5	2.02933e-10	-3.5	4.83385e-09	3.5	8.71915e-11	-3.5	3.98704e-09	3.5	-3.69673e-11	-3.5	3.37677e-09	3.5	-4.14074e-10	-3.5	3.00261e-09	3.5	-6.19883e-10	-3.5	2.65076e-09	3.5	-9.33015e-10	-3.5	2.39739e-09	3.5	-1.23477e-09	-3.5	2.20168e-09	3.5	-1.49191e-09	-3.5	2.17769e-09
3.45	7.22742e-10	-3.45	9.36642e-09	3.45	8.44377e-10	-3.45	5.01239e-09	3.45	1.04595e-09	-3.45	3.94285e-09	3.45	1.03922e-09	-3.45	3.2303e-09	3.45	9.1632e-10	-3.45	2.68401e-09	3.45	5.64467e-10	-3.45	2.36582e-09	3.45	3.5529e-10	-3.45	2.08888e-09	3.45	-1.72911e-10	-3.45	1.90875e-09	3.45	-4.14074e-10	-3.45	1.70757e-09	3.45	-7.40674e-10	-3.45	1.74545e-09
3.4	1.13268e-09	-3.4	7.73424e-09	3.4	1.62427e-09	-3.4	4.02078e-09	3.4	1.93779e-09	-3.4	3.09226e-09	3.4	1.99587e-09	-3.4	2.53333e-09	3.4	1.86245e-09	-3.4	2.10067e-09	3.4	1.50723e-09	-3.4	1.83636e-09	3.4	1.26439e-09	-3.4	1.58089e-09	3.4	7.03356e-10	-3.4	1.47525e-09	3.4	2.95526e-10	-3.4	1.33341e-09	3.4	-3.73882e-11	-3.4	1.29763e-09
3.35	1.58976e-09	-3.35	6.35037e-09	3.35	2.26275e-09	-3.35	3.17102e-09	3.35	2.71683e-09	-3.35	2.41212e-09	3.35	2.85825e-09	-3.35	1.96809e-09	3.35	2.87761e-09	-3.35	1.60866e-09	3.35	2.47399e-09	-3.35	1.37381e-09	3.35	2.20505e-09	-3.35	1.15664e-09	3.35	1.61329e-09	-3.35	1.01607e-09	3.35	1.11119e-09	-3.35	9.20529e-10	3.35	6.97464e-10	-3.35	9.08744e-10
3.3	2.0199e-09	-3.3	5.13907e-09	3.3	2.95679e-09	-3.3	2.43237e-09	3.3	3.37467e-09	-3.3	1.88813e-09	3.3	3.74714e-09	-3.3	1.45546e-09	3.3	3.79386e-09	-3.3	1.09014e-09	3.3	3.42349e-09	-3.3	1.04637e-09	3.3	3.09015e-09	-3.3	8.14047e-10	3.3	2.46515e-09	-3.3	7.07565e-10	3.3	1.95673e-09	-3.3	5.93086e-10	3.3	1.426e-09	-3.3	5.8046e-10
3.25	2.42059e-09	-3.25	4.05067e-09	3.25	3.59569e-09	-3.25	1.76864e-09	3.25	4.19117e-09	-3.25	1.36287e-09	3.25	4.52366e-09	-3.25	1.05311e-09	3.25	4.599e-09	-3.25	7.96791e-10	3.25	4.30733e-09	-3.25	7.12615e-10	3.25	4.00767e-09	-3.25	5.15224e-10	3.25	3.40244e-09	-3.25	3.98641e-10	3.25	2.72525e-09	-3.25	3.20358e-10	3.25	2.14234e-09	-3.25	2.74482e-10
3.2	2.79391e-09	-3.2	3.1424e-09	3.2	4.15336e-09	-3.2	1.26316e-09	3.2	4.86499e-09	-3.2	9.08323e-10	3.2	5.33848e-09	-3.2	6.64635e-10	3.2	5.47779e-09	-3.2	3.76334e-10	3.2	5.24967e-09	-3.2	4.05796e-10	3.2	4.84395e-09	-3.2	2.03354e-10	3.2	4.20421e-09	-3.2	1.7768e-10	3.2	3.58047e-09	-3.2	2.65852e-11	3.2	2.94663e-09	-3.2	3.54236e-11
3.15	3.21227e-09	-3.15	2.38355e-09	3.15	4.78216e-09	-3.15	8.08602e-10	3.15	5.54176e-09	-3.15	5.65729e-10	3.15	6.06702e-09	-3.15	3.2162e-10	3.15	6.24168e-09	-3.15	1.36434e-10	3.15	6.08049e-09	-3.15	1.08235e-10	3.15	5.71853e-09	-3.15	-4.74892e-11	3.15	5.06112e-09	-3.15	-1.11884e-10	3.15	4.3894e-09	-3.15	-1.44712e-10	3.15	3.72904e-09	-3.15	-1.01362e-10
3.1	3.53551e-09	-3.1	1.6853e-09	3.1	5.4097e-09	-3.1	4.11288e-10	3.1	6.18613e-09	-3.1	1.82731e-10	3.1	6.78546e-09	-3.1	6.1518e-11	3.1	7.02451e-09	-3.1	-1.83012e-10	3.1	6.91467e-09	-3.1	-1.27877e-10	3.1	6.5666e-09	-3.1	-2.33938e-10	3.1	5.88941e-09	-3.1	-3.44208e-10	3.1	5.16802e-09	-3.1	-3.28635e-10	3.1	4.47779e-09	-3.1	-2.72238e-10
3.05	3.8781e-09	-3.05	1.0847e-09	3.05	6.00357e-09	-3.05	6.74262e-11	3.05	6.8528e-09	-3.05	-1.39241e-10	3.05	7.42393e-09	-3.05	-1.93113e-10	3.05	7.74927e-09	-3.05	-3.79562e-10	3.05	7.63647e-09	-3.05	-3.85454e-10	3.05	7.38058e-09	-3.05	-4.32171e-10	3.05	6.70338e-09	-3.05	-5.1298e-10	3.05	5.98958e-09	-3.05	-5.09613e-10	3.05	5.26988e-09	-3.05	-4.58266e-10
3	4.29478e-09	-3	6.57505e-10	3	6.5162e-09	-3	-2.36452e-10	3	7.47864e-09	-3	-4.02289e-10	3	8.10406e-09	-3	-4.24175e-10	3	8.4555e-09	-3	-6.19883e-10	3	8.40247e-09	-3	-5.15926e-10	3	8.10322e-09	-3	-6.50186e-10	3	7.44792e-09	-3	-6.64075e-10	3	6.73916e-09	-3	-6.51869e-10	3	5.9517e-09	-3	-6.05573e-10
2.95	4.64495e-09	-2.95	2.38726e-10	2.95	7.06461e-09	-2.95	-4.98662e-10	2.95	8.02115e-09	-2.95	-5.74428e-10	2.95	8.69203e-09	-2.95	-6.64496e-10	2.95	9.10617e-09	-2.95	-8.01702e-10	2.95	9.08303e-09	-2.95	-6.99428e-10	2.95	8.82377e-09	-2.95	-7.94547e-10	2.95	8.1874e-09	-2.95	-8.23587e-10	2.95	7.47317e-09	-2.95	-7.44041e-10	2.95	6.7097e-09	-2.95	-7.56247e-10
2.9	5.03764e-09	-2.9	-9.33513e-11	2.9	7.54274e-09	-2.9	-8.08432e-10	2.9	8.60449e-09	-2.9	-8.39581e-10	2.9	9.24296e-09	-2.9	-7.81079e-10	2.9	9.74591e-09	-2.9	-9.92359e-10	2.9	9.81619e-09	-2.9	-8.52628e-10	2.9	9.51527e-09	-2.9	-9.02712e-10	2.9	8.94119e-09	-2.9	-9.48588e-10	2.9	8.20592e-09	-2.9	-8.7788e-10	2.9	7.37132e-09	-2.9	-8.71988e-10
2.85	5.46441e-09	-2.85	-3.80815e-10	2.85	8.03727e-09	-2.85	-1.05044e-09	2.85	9.14153e-09	-2.85	-1.01972e-09	2.85	9.89995e-09	-2.85	-9.95726e-10	2.85	1.03326e-08	-2.85	-1.07864e-09	2.85	1.0365e-08	-2.85	-9.66265e-10	2.85	1.01929e-08	-2.85	-1.0496e-09	2.85	9.66342e-09	-2.85	-1.07822e-09	2.85	8.92856e-09	-2.85	-9.70894e-10	2.85	8.12216e-09	-2.85	-1.0012e-09
2.8	5.78639e-09	-2.8	-7.25518e-10	2.8	8.53392e-09	-2.8	-1.2495e-09	2.8	9.62848e-09	-2.8	-1.16575e-09	2.8	1.04639e-08	-2.8	-1.14513e-09	2.8	1.09138e-08	-2.8	-1.21878e-09	2.8	1.09433e-08	-2.8	-1.10431e-09	2.8	1.08078e-08	-2.8	-1.10557e-09	2.8	1.02657e-08	-2.8	-1.18343e-09	2.8	9.52789e-09	-2.8	-1.05759e-09	2.8	8.7055e-09	-2.8	-1.12451e-09
2.75	6.10416e-09	-2.75	-1.00078e-09	2.75	8.95859e-09	-2.75	-1.37408e-09	2.75	1.0134e-08	-2.75	-1.32147e-09	2.75	1.0926e-08	-2.75	-1.26381e-09	2.75	1.13894e-08	-2.75	-1.29453e-09	2.75	1.15519e-08	-2.75	-1.19942e-09	2.75	1.13983e-08	-2.75	-1.20784e-09	2.75	1.08701e-08	-2.75	-1.2213e-09	2.75	1.01525e-08	-2.75	-1.13461e-09	2.75	9.31451e-09	-2.75	-1.22341e-09
2.7	6.47706e-09	-2.7	-1.20363e-09	2.7	9.44008e-09	-2.7	-1.58703e-09	2.7	1.05877e-08	-2.7	-1.38123e-09	2.7	1.14265e-08	-2.7	-1.35093e-09	2.7	1.19181e-08	-2.7	-1.42247e-09	2.7	1.20713e-08	-2.7	-1.33788e-09	2.7	1.19004e-08	-2.7	-1.30674e-09	2.7	1.13835e-08	-2.7	-1.26676e-09	2.7	1.07257e-08	-2.7	-1.22762e-09	2.7	9.84271e-09	-2.7	-1.26086e-09
2.65	6.8588e-09	-2.65	-1.39344e-09	2.65	9.88748e-09	-2.65	-1.67246e-09	2.65	1.10182e-08	-2.65	-1.51085e-09	2.65	1.19101e-08	-2.65	-1.38081e-09	2.65	1.2328e-08	-2.65	-1.47971e-09	2.65	1.25317e-08	-2.65	-1.37492e-09	2.65	1.24273e-08	-2.65	-1.35682e-09	2.65	1.18709e-08	-2.65	-1.38249e-09	2.65	1.12787e-08	-2.65	-1.25497e-09	2.65	1.04058e-08	-2.65	-1.30127e-09
2.6	7.16941e-09	-2.6	-1.6329e-09	2.6	1.0276e-08	-2.6	-1.80798e-09	2.6	1.14345e-08	-2.6	-1.58029e-09	2.6	1.23377e-08	-2.6	-1.46792e-09	2.6	1.28175e-08	-2.6	-1.51632e-09	2.6	1.29307e-08	-2.6	-1.44267e-09	2.6	1.28234e-08	-2.6	-1.43636e-09	2.6	1.23339e-08	-2.6	-1.40564e-09	2.6	1.17543e-08	-2.6	-1.35093e-09	2.6	1.09244e-08	-2.6	-1.32862e-09
2.55	7.51917e-09	-2.55	-1.81345e-09	2.55	1.06547e-08	-2.55	-1.83071e-09	2.55	1.18642e-08	-2.55	-1.62406e-09	2.55	1.27224e-08	-2.55	-1.51506e-09	2.55	1.32775e-08	-2.55	-1.56177e-09	2.55	1.32952e-08	-2.55	-1.48223e-09	2.55	1.32535e-08	-2.55	-1.45993e-09	2.55	1.28036e-08	-2.55	-1.44688e-09	2.55	1.21836e-08	-2.55	-1.39133e-09	2.55	1.1304e-08	-2.55	-1.32694e-09
2.5	7.8483e-09	-2.5	-1.9254e-09	2.5	1.10483e-08	-2.5	-1.90015e-09	2.5	1.22762e-08	-2.5	-1.71159e-09	2.5	1.30603e-08	-2.5	-1.57524e-09	2.5	1.35372e-08	-2.5	-1.65057e-09	2.5	1.36323e-08	-2.5	-1.51464e-09	2.5	1.34879e-08	-2.5	-1.50706e-09	2.5	1.30898e-08	-2.5	-1.49949e-09	2.5	1.24854e-08	-2.5	-1.46792e-09	2.5	1.17228e-08	-2.5	-1.41027e-09
2.45	8.20437e-09	-2.45	-2.10132e-09	2.45	1.14102e-08	-2.45	-1.99021e-09	2.45	1.25595e-08	-2.45	-1.75621e-09	2.45	1.34046e-08	-2.45	-1.65226e-09	2.45	1.38903e-08	-2.45	-1.69729e-09	2.45	1.38979e-08	-2.45	-1.52474e-09	2.45	1.37821e-08	-2.45	-1.56556e-09	2.45	1.33756e-08	-2.45	-1.56809e-09	2.45	1.28385e-08	-2.45	-1.51674e-09	2.45	1.20485e-08	-2.45	-1.44309e-09
2.4	8.592e-09	-2.4	-2.11563e-09	2.4	1.17478e-08	-2.4	-2.0264e-09	2.4	1.29176e-08	-2.4	-1.81092e-09	2.4	1.37106e-08	-2.4	-1.70865e-09	2.4	1.41096e-08	-2.4	-1.71665e-09	2.4	1.41213e-08	-2.4	-1.57356e-09	2.4	1.39311e-08	-2.4	-1.6068e-09	2.4	1.36167e-08	-2.4	-1.63079e-09	2.4	1.30595e-08	-2.4	-1.56851e-09	2.4	1.23415e-08	-2.4	-1.5138e-09
2.35	8.87694e-09	-2.35	-2.23515e-09	2.35	1.20912e-08	-2.35	-2.15308e-09	2.35	1.32615e-08	-2.35	-1.88877e-09	2.35	1.39854e-08	-2.35	-1.74316e-09	2.35	1.43406e-08	-2.35	-1.72001e-09	2.35	1.42981e-08	-2.35	-1.61354e-09	2.35	1.41201e-08	-2.35	-1.61817e-09	2.35	1.38128e-08	-2.35	-1.67077e-09	2.35	1.32451e-08	-2.35	-1.61901e-09	2.35	1.25801e-08	-2.35	-1.51716e-09
2.3	9.18334e-09	-2.3	-2.31301e-09	2.3	1.2324e-08	-2.3	-2.19054e-09	2.3	1.34934e-08	-2.3	-1.91571e-09	2.3	1.41921e-08	-2.3	-1.81849e-09	2.3	1.44732e-08	-2.3	-1.77304e-09	2.3	1.43158e-08	-2.3	-1.61354e-09	2.3	1.4195e-08	-2.3	-1.66614e-09	2.3	1.39143e-08	-2.3	-1.69687e-09	2.3	1.33389e-08	-2.3	-1.58618e-09	2.3	1.2708e-08	-2.3	-1.60133e-09
2.25	9.4809e-09	-2.25	-2.38497e-09	2.25	1.26325e-08	-2.25	-2.26629e-09	2.25	1.37943e-08	-2.25	-2.00282e-09	2.25	1.43314e-08	-2.25	-1.90182e-09	2.25	1.4565e-08	-2.25	-1.80418e-09	2.25	1.44143e-08	-2.25	-1.73137e-09	2.25	1.42514e-08	-2.25	-1.77388e-09	2.25	1.40397e-08	-2.25	-1.70739e-09	2.25	1.34656e-08	-2.25	-1.64847e-09	2.25	1.27838e-08	-2.25	-1.60175e-09
2.2	9.77552e-09	-2.2	-2.38161e-09	2.2	1.2925e-08	-2.2	-2.34499e-09	2.2	1.40195e-08	-2.2	-1.93338e-09	2.2	1.43903e-08	-2.2	-1.91571e-09	2.2	1.46062e-08	-2.2	-1.84795e-09	2.2	1.44063e-08	-2.2	-1.72254e-09	2.2	1.42173e-08	-2.2	-1.77599e-09	2.2	1.40022e-08	-2.2	-1.75663e-09	2.2	1.35001e-08	-2.2	-1.65941e-09	2.2	1.28364e-08	-2.2	-1.6472e-09
2.15	1.01316e-08	-2.15	-2.46073e-09	2.15	1.31556e-08	-2.15	-2.3694e-09	2.15	1.41958e-08	-2.15	-2.03312e-09	2.15	1.45426e-08	-2.15	-1.94938e-09	2.15	1.45818e-08	-2.15	-1.91992e-09	2.15	1.43259e-08	-2.15	-1.77767e-09	2.15	1.41155e-08	-2.15	-1.84332e-09	2.15	1.39273e-08	-2.15	-1.80544e-09	2.15	1.34555e-08	-2.15	-1.71033e-09	2.15	1.28469e-08	-2.15	-1.71707e-09
2.1	1.03467e-08	-2.1	-2.52133e-09	2.1	1.33909e-08	-2.1	-2.43379e-09	2.1	1.4283e-08	-2.1	-2.15433e-09	2.1	1.45355e-08	-2.1	-1.98557e-09	2.1	1.45658e-08	-2.1	-1.89466e-09	2.1	1.42611e-08	-2.1	-1.82901e-09	2.1	1.40523e-08	-2.1	-1.90897e-09	2.1	1.38352e-08	-2.1	-1.83743e-09	2.1	1.34118e-08	-2.1	-1.72085e-09	2.1	1.27935e-08	-2.1	-1.76673e-09
2.05	1.06615e-08	-2.05	-2.563e-09	2.05	1.36258e-08	-2.05	-2.52217e-09	2.05	1.43781e-08	-2.05	-2.21156e-09	2.05	1.45359e-08	-2.05	-2.07521e-09	2.05	1.44766e-08	-2.05	-2.00619e-09	2.05	1.41525e-08	-2.05	-1.91739e-09	2.05	1.38857e-08	-2.05	-1.98388e-09	2.05	1.36967e-08	-2.05	-1.80881e-09	2.05	1.33524e-08	-2.05	-1.82943e-09	2.05	1.27127e-08	-2.05	-1.82943e-09
2	1.08925e-08	-2	-2.54153e-09	2	1.38164e-08	-2	-2.49187e-09	2	1.44425e-08	-2	-2.27638e-09	2	1.45426e-08	-2	-2.11056e-09	2	1.43217e-08	-2	-2.04785e-09	2	1.40048e-08	-2	-1.97421e-09	2	1.37287e-08	-2	-1.97757e-09	2	1.3565e-08	-2	-1.84627e-09	2	1.32051e-08	-2	-1.86352e-09	2	1.26512e-08	-2	-1.82943e-09
1.95	1.11463e-08	-1.95	-2.57394e-09	1.95	1.39503e-08	-1.95	-2.54448e-09	1.95	1.44955e-08	-1.95	-2.2869e-09	1.95	1.44547e-08	-1.95	-2.14591e-09	1.95	1.41681e-08	-1.95	-2.11351e-09	1.95	1.38524e-08	-1.95	-1.97673e-09	1.95	1.35717e-08	-1.95	-2.09288e-09	1.95	1.34564e-08	-1.95	-1.89887e-09	1.95	1.29947e-08	-1.95	-1.89719e-09	1.95	1.25208e-08	-1.95	-1.8913e-09
1.9	1.13437e-08	-1.9	-2.6156e-09	1.9	1.4098e-08	-1.9	-2.6619e-09	1.9	1.45368e-08	-1.9	-2.32267e-09	1.9	1.43625e-08	-1.9	-2.14255e-09	1.9	1.40456e-08	-1.9	-2.14297e-09	1.9	1.36626e-08	-1.9	-2.07268e-09	1.9	1.35123e-08	-1.9	-2.11014e-09	1.9	1.32245e-08	-1.9	-1.97463e-09	1.9	1.28381e-08	-1.9	-1.95695e-09	1.9	1.24025e-08	-1.9	-1.97505e-09
1.85	1.16123e-08	-1.85	-2.67158e-09	1.85	1.42146e-08	-1.85	-2.63496e-09	1.85	1.453e-08	-1.85	-2.34203e-09	1.85	1.42489e-08	-1.85	-2.18e-09	1.85	1.38789e-08	-1.85	-2.22461e-09	1.85	1.35178e-08	-1.85	-2.03775e-09	1.85	1.32994e-08	-1.85	-2.14002e-09	1.85	1.31243e-08	-1.85	-1.98473e-09	1.85	1.2626e-08	-1.85	-2.05164e-09	1.85	1.22282e-08	-1.85	-1.95358e-09
1.8	1.18109e-08	-1.8	-2.65811e-09	1.8	1.43021e-08	-1.8	-2.70104e-09	1.8	1.43958e-08	-1.8	-2.39716e-09	1.8	1.41037e-08	-1.8	-2.21114e-09	1.8	1.37337e-08	-1.8	-2.21451e-09	1.8	1.33974e-08	-1.8	-2.06048e-09	1.8	1.31613e-08	-1.8	-2.16106e-09	1.8	1.30338e-08	-1.8	-2.07689e-09	1.8	1.25502e-08	-1.8	-2.08783e-09	1.8	1.22068e-08	-1.8	-2.07816e-09
1.75	1.20247e-08	-1.75	-2.64506e-09	1.75	1.43392e-08	-1.75	-2.70567e-09	1.75	1.43852e-08	-1.75	-2.42073e-09	1.75	1.39488e-08	-1.75	-2.29195e-09	1.75	1.35847e-08	-1.75	-2.31467e-09	1.75	1.3288e-08	-1.75	-2.13413e-09	1.75	1.30447e-08	-1.75	-2.19305e-09	1.75	1.27968e-08	-1.75	-2.11729e-09	1.75	1.24303e-08	-1.75	-2.08699e-09	1.75	1.20738e-08	-1.75	-2.10046e-09
1.7	1.22823e-08	-1.7	-2.74649e-09	1.7	1.43829e-08	-1.7	-2.77721e-09	1.7	1.42977e-08	-1.7	-2.51331e-09	1.7	1.3841e-08	-1.7	-2.32141e-09	1.7	1.34412e-08	-1.7	-2.32982e-09	1.7	1.30393e-08	-1.7	-2.22251e-09	1.7	1.28987e-08	-1.7	-2.21914e-09	1.7	1.27838e-08	-1.7	-2.13371e-09	1.7	1.23107e-08	-1.7	-2.11982e-09	1.7	1.19825e-08	-1.7	-2.15307e-09
1.65	1.24624e-08	-1.65	-2.773e-09	1.65	1.44444e-08	-1.65	-2.7507e-09	1.65	1.4224e-08	-1.65	-2.52931e-09	1.65	1.37038e-08	-1.65	-2.38411e-09	1.65	1.33385e-08	-1.65	-2.32856e-09	1.65	1.29875e-08	-1.65	-2.23639e-09	1.65	1.28356e-08	-1.65	-2.3172e-09	1.65	1.26575e-08	-1.65	-2.22082e-09	1.65	1.22375e-08	-1.65	-2.17579e-09	1.65	1.18671e-08	-1.65	-2.14549e-09
1.6	1.2643e-08	-1.6	-2.78815e-09	1.6	1.4449e-08	-1.6	-2.83361e-09	1.6	1.41466e-08	-1.6	-2.60969e-09	1.6	1.35477e-08	-1.6	-2.42073e-09	1.6	1.32447e-08	-1.6	-2.40053e-09	1.6	1.28604e-08	-1.6	-2.26333e-09	1.6	1.27329e-08	-1.6	-2.3496e-09	1.6	1.25746e-08	-1.6	-2.2869e-09	1.6	1.21845e-08	-1.6	-2.23724e-09	1.6	1.18145e-08	-1.6	-2.19473e-09
1.55	1.28286e-08	-1.55	-2.82856e-09	1.55	1.44574e-08	-1.55	-2.92914e-09	1.55	1.40452e-08	-1.55	-2.59117e-09	1.55	1.34286e-08	-1.55	-2.43882e-09	1.55	1.31508e-08	-1.55	-2.46955e-09	1.55	1.28326e-08	-1.55	-2.29321e-09	1.55	1.2671e-08	-1.55	-2.39127e-09	1.55	1.25144e-08	-1.55	-2.28858e-09	1.55	1.2091e-08	-1.55	-2.22419e-09	1.55	1.17573e-08	-1.55	-2.23092e-09
1.5	1.30799e-08	-1.5	-2.882e-09	1.5	1.4388e-08	-1.5	-2.94219e-09	1.5	1.3966e-08	-1.5	-2.64167e-09	1.5	1.33793e-08	-1.5	-2.53436e-09	1.5	1.31146e-08	-1.5	-2.54067e-09	1.5	1.27573e-08	-1.5	-2.35002e-09	1.5	1.26003e-08	-1.5	-2.4767e-09	1.5	1.24025e-08	-1.5	-2.28479e-09	1.5	1.20355e-08	-1.5	-2.27848e-09	1.5	1.17211e-08	-1.5	-2.24145e-09
1.45	1.32306e-08	-1.45	-2.93503e-09	1.45	1.4441e-08	-1.45	-3.05035e-09	1.45	1.3881e-08	-1.45	-2.67576e-09	1.45	1.32661e-08	-1.45	-2.56971e-09	1.45	1.30317e-08	-1.45	-2.57181e-09	1.45	1.2767e-08	-1.45	-2.40221e-09	1.45	1.26209e-08	-1.45	-2.47039e-09	1.45	1.23878e-08	-1.45	-2.36728e-09	1.45	1.20894e-08	-1.45	-2.27217e-09	1.45	1.16908e-08	-1.45	-2.28816e-09
1.4	1.34515e-08	-1.4	-3.00363e-09	1.4	1.44616e-08	-1.4	-3.09622e-09	1.4	1.38078e-08	-1.4	-2.7229e-09	1.4	1.3288e-08	-1.4	-2.61895e-09	1.4	1.29454e-08	-1.4	-2.60043e-09	1.4	1.27038e-08	-1.4	-2.47291e-09	1.4	1.26066e-08	-1.4	-2.49774e-09	1.4	1.23625e-08	-1.4	-2.38706e-09	1.4	1.2078e-08	-1.4	-2.30163e-09	1.4	1.16466e-08	-1.4	-2.32309e-09
1.35	1.35588e-08	-1.35	-3.09875e-09	1.35	1.43846e-08	-1.35	-3.15682e-09	1.35	1.37678e-08	-1.35	-2.76119e-09	1.35	1.31908e-08	-1.35	-2.64462e-09	1.35	1.2966e-08	-1.35	-2.64462e-09	1.35	1.26458e-08	-1.35	-2.48806e-09	1.35	1.25405e-08	-1.35	-2.54698e-09	1.35	1.22754e-08	-1.35	-2.43083e-09	1.35	1.20447e-08	-1.35	-2.3757e-09	1.35	1.16205e-08	-1.35	-2.33024e-09
1.3	1.37285e-08	-1.3	-3.13536e-09	1.3	1.43964e-08	-1.3	-3.19217e-09	1.3	1.36689e-08	-1.3	-2.80833e-09	1.3	1.31798e-08	-1.3	-2.72332e-09	1.3	1.29172e-08	-1.3	-2.65809e-09	1.3	1.27253e-08	-1.3	-2.5575e-09	1.3	1.25515e-08	-1.3	-2.57602e-09	1.3	1.22232e-08	-1.3	-2.48301e-09	1.3	1.20132e-08	-1.3	-2.49564e-09	1.3	1.15978e-08	-1.3	-2.3778e-09
1.25	1.38594e-08	-1.25	-3.29655e-09	1.25	1.43328e-08	-1.25	-3.24478e-09	1.25	1.36832e-08	-1.25	-2.86346e-09	1.25	1.31281e-08	-1.25	-2.8016e-09	1.25	1.29282e-08	-1.25	-2.72037e-09	1.25	1.2716e-08	-1.25	-2.57223e-09	1.25	1.25633e-08	-1.25	-2.64546e-09	1.25	1.22745e-08	-1.25	-2.54909e-09	1.25	1.20532e-08	-1.25	-2.47375e-09	1.25	1.16222e-08	-1.25	-2.46113e-09
1.2	1.40559e-08	-1.2	-3.35589e-09	1.2	1.4308e-08	-1.2	-3.29192e-09	1.2	1.36765e-08	-1.2	-2.96236e-09	1.2	1.31933e-08	-1.2	-2.80454e-09	1.2	1.29307e-08	-1.2	-2.78729e-09	1.2	1.26841e-08	-1.2	-2.60716e-09	1.2	1.26281e-08	-1.2	-2.64883e-09	1.2	1.22716e-08	-1.2	-2.63704e-09	1.2	1.20557e-08	-1.2	-2.55372e-09	1.2	1.16108e-08	-1.2	-2.515e-09
1.15	1.41001e-08	-1.15	-3.46279e-09	1.15	1.42041e-08	-1.15	-3.37861e-09	1.15	1.36891e-08	-1.15	-3.06968e-09	1.15	1.31403e-08	-1.15	-2.92827e-09	1.15	1.29753e-08	-1.15	-2.81043e-09	1.15	1.27766e-08	-1.15	-2.67029e-09	1.15	1.26723e-08	-1.15	-2.73679e-09	1.15	1.23364e-08	-1.15	-2.67492e-09	1.15	1.21125e-08	-1.15	-2.56508e-09	1.15	1.16676e-08	-1.15	-2.58233e-09
1.1	1.42373e-08	-1.1	-3.60546e-09	1.1	1.42167e-08	-1.1	-3.46489e-09	1.1	1.36201e-08	-1.1	-3.12733e-09	1.1	1.32215e-08	-1.1	-3.00066e-09	1.1	1.3001e-08	-1.1	-2.90723e-09	1.1	1.28095e-08	-1.1	-2.77214e-09	1.1	1.26748e-08	-1.1	-2.8218e-09	1.1	1.24282e-08	-1.1	-2.75109e-09	1.1	1.2155e-08	-1.1	-2.63578e-09	1.1	1.17539e-08	-1.1	-2.65051e-09
1.05	1.44069e-08	-1.05	-3.68542e-09	1.05	1.41973e-08	-1.05	-3.63365e-09	1.05	1.35953e-08	-1.05	-3.22497e-09	1.05	1.33154e-08	-1.05	-3.11681e-09	1.05	1.303e-08	-1.05	-3.01118e-09	1.05	1.28448e-08	-1.05	-2.78687e-09	1.05	1.27274e-08	-1.05	-2.89797e-09	1.05	1.24547e-08	-1.05	-2.73426e-09	1.05	1.22e-08	-1.05	-2.75699e-09	1.05	1.17943e-08	-1.05	-2.6745e-09
1	1.44717e-08	-1	-3.88238e-09	1	1.41464e-08	-1	-3.6972e-09	1	1.36921e-08	-1	-3.28179e-09	1	1.33011e-08	-1	-3.20267e-09	1	1.31289e-08	-1	-3.06126e-09	1	1.28861e-08	-1	-2.87272e-09	1	1.28183e-08	-1	-2.94974e-09	1	1.25283e-08	-1	-2.86893e-09	1	1.22838e-08	-1	-2.78224e-09	1	1.18831e-08	-1	-2.75067e-09
0.95	1.45403e-08	-0.95	-3.96865e-09	0.95	1.42015e-08	-0.95	-3.85292e-09	0.95	1.36988e-08	-0.95	-3.41225e-09	0.95	1.33448e-08	-0.95	-3.24728e-09	0.95	1.31798e-08	-0.95	-3.16437e-09	0.95	1.29698e-08	-0.95	-2.98256e-09	0.95	1.28587e-08	-0.95	-3.02254e-09	0.95	1.25245e-08	-0.95	-2.88619e-09	0.95	1.23288e-08	-0.95	-2.85504e-09	0.95	1.19059e-08	-0.95	-2.78602e-09
0.9	1.45656e-08	-0.9	-4.137e-09	0.9	1.4202e-08	-0.9	-3.97833e-09	0.9	1.37409e-08	-0.9	-3.4981e-09	0.9	1.34433e-08	-0.9	-3.30241e-09	0.9	1.32914e-08	-0.9	-3.27758e-09	0.9	1.29808e-08	-0.9	-3.04358e-09	0.9	1.29134e-08	-0.9	-3.06799e-09	0.9	1.26352e-08	-0.9	-2.88366e-09	0.9	1.24134e-08	-0.9	-2.89376e-09	0.9	1.19665e-08	-0.9	-2.84073e-09
0.85	1.46384e-08	-0.85	-4.25568e-09	0.85	1.42188e-08	-0.85	-4.08355e-09	0.85	1.37644e-08	-0.85	-3.65382e-09	0.85	1.34972e-08	-0.85	-3.43455e-09	0.85	1.33663e-08	-0.85	-3.34028e-09	0.85	1.31327e-08	-0.85	-3.1185e-09	0.85	1.30338e-08	-0.85	-3.09745e-09	0.85	1.2724e-08	-0.85	-2.9611e-09	0.85	1.24867e-08	-0.85	-2.98046e-09	0.85	1.20738e-08	-0.85	-2.94595e-09
0.8	1.46233e-08	-0.8	-4.45474e-09	0.8	1.43295e-08	-0.8	-4.28682e-09	0.8	1.38335e-08	-0.8	-3.7847e-09	0.8	1.35199e-08	-0.8	-3.5385e-09	0.8	1.34328e-08	-0.8	-3.48716e-09	0.8	1.32123e-08	-0.8	-3.25106e-09	0.8	1.31323e-08	-0.8	-3.15637e-09	0.8	1.27611e-08	-0.8	-3.0802e-09	0.8	1.25309e-08	-0.8	-3.0701e-09	0.8	1.21247e-08	-0.8	-2.98845e-09
0.75	1.47394e-08	-0.75	-4.64749e-09	0.75	1.43345e-08	-0.75	-4.45011e-09	0.75	1.38894e-08	-0.75	-3.98839e-09	0.75	1.36125e-08	-0.75	-3.71947e-09	0.75	1.35317e-08	-0.75	-3.58438e-09	0.75	1.33053e-08	-0.75	-3.36427e-09	0.75	1.31946e-08	-0.75	-3.31377e-09	0.75	1.28587e-08	-0.75	-3.12523e-09	0.75	1.2583e-08	-0.75	-3.09072e-09	0.75	1.21811e-08	-0.75	-3.04401e-09
0.7	1.47718e-08	-0.7	-4.81373e-09	0.7	1.43539e-08	-0.7	-4.67527e-09	0.7	1.39479e-08	-0.7	-4.14158e-09	0.7	1.36769e-08	-0.7	-3.81669e-09	0.7	1.36121e-08	-0.7	-3.72536e-09	0.7	1.33621e-08	-0.7	-3.43708e-09	0.7	1.32783e-08	-0.7	-3.41519e-09	0.7	1.29185e-08	-0.7	-3.21908e-09	0.7	1.26234e-08	-0.7	-3.17068e-09	0.7	1.2203e-08	-0.7	-3.12355e-09
0.65	1.47714e-08	-0.65	-5.05362e-09	0.65	1.4473e-08	-0.65	-4.908e-09	0.65	1.40549e-08	-0.65	-4.33391e-09	0.65	1.38053e-08	-0.65	-3.99807e-09	0.65	1.36735e-08	-0.65	-3.80659e-09	0.65	1.34551e-08	-0.65	-3.58606e-09	0.65	1.33516e-08	-0.65	-3.48001e-09	0.65	1.30144e-08	-0.65	-3.32513e-09	0.65	1.26798e-08	-0.65	-3.26832e-09	0.65	1.23528e-08	-0.65	-3.17994e-09
0.6	1.48219e-08	-0.6	-5.33139e-09	0.6	1.4468e-08	-0.6	-5.15421e-09	0.6	1.40557e-08	-0.6	-4.55065e-09	0.6	1.38621e-08	-0.6	-4.21102e-09	0.6	1.37615e-08	-0.6	-4.01196e-09	0.6	1.35397e-08	-0.6	-3.67233e-09	0.6	1.33865e-08	-0.6	-3.63867e-09	0.6	1.30599e-08	-0.6	-3.40215e-09	0.6	1.28423e-08	-0.6	-3.3264e-09	0.6	1.23284e-08	-0.6	-3.30704e-09
0.55	1.48093e-08	-0.55	-5.65671e-09	0.55	1.455e-08	-0.55	-5.37221e-09	0.55	1.41908e-08	-0.55	-4.76149e-09	0.55	1.39311e-08	-0.55	-4.36926e-09	0.55	1.38255e-08	-0.55	-4.17188e-09	0.55	1.37047e-08	-0.55	-3.77965e-09	0.55	1.34652e-08	-0.55	-3.78133e-09	0.55	1.31525e-08	-0.55	-3.52419e-09	0.55	1.29071e-08	-0.55	-3.44676e-09	0.55	1.24576e-08	-0.55	-3.40173e-09
0.5	1.48552e-08	-0.5	-5.93489e-09	0.5	1.4675e-08	-0.5	-5.68448e-09	0.5	1.42607e-08	-0.5	-5.00222e-09	0.5	1.39884e-08	-0.5	-4.59021e-09	0.5	1.38831e-08	-0.5	-4.31876e-09	0.5	1.37156e-08	-0.5	-3.9804e-09	0.5	1.35208e-08	-0.5	-3.92905e-09	0.5	1.31714e-08	-0.5	-3.7039e-09	0.5	1.29463e-08	-0.5	-3.5545e-09	0.5	1.25212e-08	-0.5	-3.49979e-09
0.45	1.48981e-08	-0.45	-6.37048e-09	0.45	1.47028e-08	-0.45	-6.04937e-09	0.45	1.4381e-08	-0.45	-5.23537e-09	0.45	1.41066e-08	-0.45	-4.81494e-09	0.45	1.39896e-08	-0.45	-4.53381e-09	0.45	1.37687e-08	-0.45	-4.09866e-09	0.45	1.36415e-08	-0.45	-4.07845e-09	0.45	1.3267e-08	-0.45	-3.86845e-09	0.45	1.30372e-08	-0.45	-3.72747e-09	0.45	1.25797e-08	-0.45	-3.55408e-09
0.4	1.49823e-08	-0.4	-6.716e-09	0.4	1.47832e-08	-0.4	-6.38479e-09	0.4	1.45048e-08	-0.4	-5.53922e-09	0.4	1.42245e-08	-0.4	-5.09649e-09	0.4	1.40948e-08	-0.4	-4.71436e-09	0.4	1.38798e-08	-0.4	-4.28888e-09	0.4	1.37598e-08	-0.4	-4.27583e-09	0.4	1.33251e-08	-0.4	-3.97366e-09	0.4	1.31415e-08	-0.4	-3.83983e-09	0.4	1.26651e-08	-0.4	-3.71779e-09
0.35	1.50193e-08	-0.35	-7.12044e-09	0.35	1.48893e-08	-0.35	-6.72652e-09	0.35	1.45868e-08	-0.35	-5.92893e-09	0.35	1.42905e-08	-0.35	-5.33343e-09	0.35	1.41714e-08	-0.35	-4.97865e-09	0.35	1.40128e-08	-0.35	-4.51403e-09	0.35	1.38815e-08	-0.35	-4.48247e-09	0.35	1.34576e-08	-0.35	-4.17567e-09	0.35	1.32371e-08	-0.35	-4.01827e-09	0.35	1.28255e-08	-0.35	-3.86677e-09
0.3	1.5066e-08	-0.3	-7.60737e-09	0.3	1.49898e-08	-0.3	-7.15748e-09	0.3	1.47064e-08	-0.3	-6.22942e-09	0.3	1.44176e-08	-0.3	-5.61371e-09	0.3	1.4291e-08	-0.3	-5.16298e-09	0.3	1.41003e-08	-0.3	-4.73498e-09	0.3	1.39698e-08	-0.3	-4.6445e-09	0.3	1.35633e-08	-0.3	-4.31203e-09	0.3	1.33524e-08	-0.3	-4.11801e-09	0.3	1.28528e-08	-0.3	-3.99597e-09
0.25	1.50829e-08	-0.25	-8.1406e-09	0.25	1.50761e-08	-0.25	-7.62673e-09	0.25	1.47779e-08	-0.25	-6.58335e-09	0.25	1.45102e-08	-0.25	-5.93398e-09	0.25	1.43352e-08	-0.25	-5.4479e-09	0.25	1.42733e-08	-0.25	-5.02032e-09	0.25	1.41083e-08	-0.25	-4.89238e-09	0.25	1.36891e-08	-0.25	-4.52708e-09	0.25	1.34724e-08	-0.25	-4.31876e-09	0.25	1.2974e-08	-0.25	-4.20555e-09
0.2	1.51397e-08	-0.2	-8.67803e-09	0.2	1.52529e-08	-0.2	-8.13429e-09	0.2	1.49172e-08	-0.2	-6.98611e-09	0.2	1.46016e-08	-0.2	-6.28665e-09	0.2	1.44538e-08	-0.2	-5.76817e-09	0.2	1.43453e-08	-0.2	-5.30734e-09	0.2	1.42649e-08	-0.2	-5.08218e-09	0.2	1.38815e-08	-0.2	-4.72109e-09	0.2	1.35948e-08	-0.2	-4.49173e-09	0.2	1.31491e-08	-0.2	-4.35243e-09
0.15	1.52293e-08	-0.15	-9.26681e-09	0.15	1.53535e-08	-0.15	-8.62079e-09	0.15	1.50136e-08	-0.15	-7.41074e-09	0.15	1.46921e-08	-0.15	-6.61997e-09	0.15	1.4591e-08	-0.15	-6.08549e-09	0.15	1.45271e-08	-0.15	-5.55017e-09	0.15	1.44075e-08	-0.15	-5.32627e-09	0.15	1.40212e-08	-0.15	-4.93615e-09	0.15	1.37333e-08	-0.15	-4.73161e-09	0.15	1.32586e-08	-0.15	-4.59315e-09
0.1	1.52529e-08	-0.1	-9.8821e-09	0.1	1.54549e-08	-0.1	-9.08921e-09	0.1	1.50978e-08	-0.1	-7.80382e-09	0.1	1.48179e-08	-0.1	-6.97516e-09	0.1	1.47152e-08	-0.1	-6.40197e-09	0.1	1.46542e-08	-0.1	-5.85149e-09	0.1	1.45187e-08	-0.1	-5.5548e-09	0.1	1.41832e-08	-0.1	-5.19371e-09	0.1	1.39387e-08	-0.1	-4.97108e-09	0.1	1.34134e-08	-0.1	-4.75181e-09
0.05	1.52807e-08	-0.05	-1.05155e-08	0.05	1.55366e-08	-0.05	-9.65273e-09	0.05	1.52165e-08	-0.05	-8.29453e-09	0.05	1.49627e-08	-0.05	-7.38928e-09	0.05	1.48331e-08	-0.05	-6.66542e-09	0.05	1.48608e-08	-0.05	-6.16966e-09	0.05	1.4732e-08	-0.05	-5.82582e-09	0.05	1.43659e-08	-0.05	-5.45674e-09	0.05	1.40948e-08	-0.05	-5.1209e-09	0.05	1.35717e-08	-0.05	-4.95382e-09
0	1.53165e-08	0	-1.12793e-08	0	1.56738e-08	0	-1.02264e-08	0	1.52552e-08	0	-8.77514e-09	0	1.50397e-08	0	-7.8177e-09	0	1.49286e-08	0	-7.1111e-09	0	1.50725e-08	0	-6.53664e-09	0	1.49286e-08	0	-6.15871e-09	0	1.45784e-08	0	-5.7244e-09	0	1.4291e-08	0	-5.3894e-09	0	1.37413e-08	0	-5.18781e-09

## Sheet: Figure 2h
X	Y	X	Y	X	Y	X	Y	X	Y	X	Y	X	Y	X	Y	X	Y	X	Y	X	Y	X	Y	X	Y	X	Y	X	Y	X	Y	X	Y	X	Y	X	Y	X	Y	X	Y	X	Y	X	Y	X	Y
0	1.31446e-10	0	3.03087e-10	0	-3.05906e-10	0	1.04981e-10	0	-1.55781e-10	0	1.87969e-10	0	-3.00427e-10	0	4.39963e-11	0	-2.4267e-10	0	2.43751e-11	0	-2.57399e-10	0	6.72876e-11	0	-2.5208e-10	0	1.14535e-10	0	-1.66159e-10	0	6.04105e-11	0	6.04105e-11	0	3.6993e-11	0	-2.36736e-10	0	1.77421e-11	0	-1.9088e-10	0	1.49998e-10	0	-2.58746e-10	0	9.87875e-11
0.05	-1.63496e-12	-0.05	5.28146e-10	0.05	-4.4907e-10	-0.05	3.0286e-10	0.05	-2.55834e-10	-0.05	3.55705e-10	0.05	-4.27624e-10	-0.05	1.69745e-10	0.05	-3.56071e-10	-0.05	1.19552e-10	0.05	-3.63167e-10	-0.05	1.72708e-10	0.05	-3.40592e-10	-0.05	2.24501e-10	0.05	-2.51171e-10	-0.05	1.68542e-10	-0.05	1.68542e-10	-0.05	1.26614e-10	0.05	-3.36047e-10	-0.05	1.13298e-10	0.05	-2.69915e-10	-0.05	2.494e-10	0.05	-3.62586e-10	-0.05	1.97854e-10
0.1	-7.18538e-11	-0.1	6.88003e-10	0.1	-5.61748e-10	-0.1	4.38188e-10	0.1	-3.11142e-10	-0.1	4.79518e-10	0.1	-5.23501e-10	-0.1	2.57506e-10	0.1	-4.35258e-10	-0.1	1.79527e-10	0.1	-4.38465e-10	-0.1	2.48155e-10	0.1	-4.18373e-10	-0.1	2.95857e-10	0.1	-2.93298e-10	-0.1	2.41909e-10	-0.1	2.41909e-10	-0.1	1.92346e-10	0.1	-3.97264e-10	-0.1	1.71244e-10	0.1	-3.11748e-10	-0.1	3.15873e-10	0.1	-4.3009e-10	-0.1	2.54462e-10
0.15	-1.34453e-10	-0.15	8.43297e-10	0.15	-6.88406e-10	-0.15	5.75006e-10	0.15	-3.66744e-10	-0.15	6.07111e-10	0.15	-6.21146e-10	-0.15	3.4222e-10	0.15	-5.11684e-10	-0.15	2.40192e-10	0.15	-5.13687e-10	-0.15	3.1536e-10	0.15	-4.93604e-10	-0.15	3.8158e-10	0.15	-3.46114e-10	-0.15	2.89392e-10	-0.15	2.89392e-10	-0.15	2.42877e-10	0.15	-4.55804e-10	-0.15	2.1839e-10	0.15	-3.74664e-10	-0.15	3.96732e-10	0.15	-4.87056e-10	-0.15	3.20801e-10
0.2	-1.92252e-10	-0.2	1.02579e-09	0.2	-8.23667e-10	-0.2	7.344e-10	0.2	-4.34408e-10	-0.2	7.29468e-10	0.2	-7.37931e-10	-0.2	4.31488e-10	0.2	-6.1113e-10	-0.2	2.98937e-10	0.2	-5.97023e-10	-0.2	3.91193e-10	0.2	-5.61218e-10	-0.2	4.52111e-10	0.2	-3.96944e-10	-0.2	3.5355e-10	-0.2	3.5355e-10	-0.2	2.97389e-10	0.2	-5.23291e-10	-0.2	2.68887e-10	0.2	-4.2121e-10	-0.2	4.68912e-10	0.2	-5.44788e-10	-0.2	3.75667e-10
0.25	-2.21551e-10	-0.25	1.21544e-09	0.25	-9.72302e-10	-0.25	9.09745e-10	0.25	-5.03595e-10	-0.25	8.69409e-10	0.25	-8.58336e-10	-0.25	5.2669e-10	0.25	-7.08784e-10	-0.25	3.63853e-10	0.25	-6.75865e-10	-0.25	4.71185e-10	0.25	-6.34984e-10	-0.25	5.38213e-10	0.25	-4.40451e-10	-0.25	4.13996e-10	-0.25	4.13996e-10	-0.25	3.65351e-10	0.25	-5.94523e-10	-0.25	3.2451e-10	0.25	-4.69044e-10	-0.25	5.34383e-10	0.25	-6.16206e-10	-0.25	4.41568e-10
0.3	-2.55076e-10	-0.3	1.39102e-09	0.3	-1.14035e-09	-0.3	1.08748e-09	0.3	-5.81536e-10	-0.3	1.01091e-09	0.3	-9.78623e-10	-0.3	6.2706e-10	0.3	-8.06639e-10	-0.3	4.32178e-10	0.3	-7.79032e-10	-0.3	5.47372e-10	0.3	-7.39118e-10	-0.3	6.20107e-10	0.3	-5.02349e-10	-0.3	4.79619e-10	-0.3	4.79619e-10	-0.3	4.269e-10	0.3	-6.69855e-10	-0.3	3.84451e-10	0.3	-5.31051e-10	-0.3	6.05528e-10	0.3	-6.87716e-10	-0.3	5.0129e-10
0.35	-3.09694e-10	-0.35	1.56784e-09	0.35	-1.30361e-09	-0.35	1.26723e-09	0.35	-6.8041e-10	-0.35	1.15791e-09	0.35	-1.10446e-09	-0.35	7.3467e-10	0.35	-9.21682e-10	-0.35	5.08862e-10	0.35	-8.77139e-10	-0.35	6.2557e-10	0.35	-8.33169e-10	-0.35	7.06244e-10	0.35	-5.70796e-10	-0.35	5.52574e-10	-0.35	5.52574e-10	-0.35	4.80798e-10	0.35	-7.46769e-10	-0.35	4.37591e-10	0.35	-5.99616e-10	-0.35	6.79131e-10	0.35	-7.53309e-10	-0.35	5.69035e-10
0.4	-3.3715e-10	-0.4	1.7563e-09	0.4	-1.46528e-09	-0.4	1.48644e-09	0.4	-7.86346e-10	-0.4	1.30189e-09	0.4	-1.23434e-09	-0.4	8.37144e-10	0.4	-1.03571e-09	-0.4	5.81926e-10	0.4	-9.72798e-10	-0.4	7.00638e-10	0.4	-9.17389e-10	-0.4	7.74434e-10	0.4	-6.25018e-10	-0.4	6.29762e-10	-0.4	6.29762e-10	-0.4	5.44661e-10	0.4	-8.30888e-10	-0.4	5.01319e-10	0.4	-6.43485e-10	-0.4	7.37843e-10	0.4	-8.34053e-10	-0.4	6.24625e-10
0.45	-3.67737e-10	-0.45	1.93243e-09	0.45	-1.6286e-09	-0.45	1.69863e-09	0.45	-8.96894e-10	-0.45	1.45351e-09	0.45	-1.36095e-09	-0.45	9.46227e-10	0.45	-1.14935e-09	-0.45	6.63702e-10	0.45	-1.07739e-09	-0.45	7.88828e-10	0.45	-1.01523e-09	-0.45	8.50343e-10	0.45	-7.00998e-10	-0.45	6.92127e-10	-0.45	6.92127e-10	-0.45	6.18769e-10	0.45	-9.00236e-10	-0.45	5.63558e-10	0.45	-7.18194e-10	-0.45	7.95301e-10	0.45	-9.07996e-10	-0.45	6.88514e-10
0.5	-4.09233e-10	-0.5	2.10354e-09	0.5	-1.79709e-09	-0.5	1.91268e-09	0.5	-1.02336e-09	-0.5	1.60549e-09	0.5	-1.49167e-09	-0.5	1.06209e-09	0.5	-1.26934e-09	-0.5	7.31732e-10	0.5	-1.18593e-09	-0.5	8.62195e-10	0.5	-1.11791e-09	-0.5	9.29796e-10	0.5	-7.733e-10	-0.5	7.5919e-10	-0.5	7.5919e-10	-0.5	6.73079e-10	0.5	-9.87822e-10	-0.5	6.11757e-10	0.5	-7.92962e-10	-0.5	8.62254e-10	0.5	-9.77099e-10	-0.5	7.5141e-10
0.55	-4.4083e-10	-0.55	2.29088e-09	0.55	-1.95865e-09	-0.55	2.15743e-09	0.55	-1.15486e-09	-0.55	1.75548e-09	0.55	-1.62199e-09	-0.55	1.17168e-09	0.55	-1.38599e-09	-0.55	8.01404e-10	0.55	-1.27499e-09	-0.55	9.3052e-10	0.55	-1.20196e-09	-0.55	9.98028e-10	0.55	-8.48589e-10	-0.55	8.16664e-10	-0.55	8.16664e-10	-0.55	7.29207e-10	0.55	-1.06684e-09	-0.55	6.68432e-10	0.55	-8.5523e-10	-0.55	9.08777e-10	0.55	-1.04586e-09	-0.55	8.03136e-10
0.6	-4.66215e-10	-0.6	2.47882e-09	0.6	-2.13894e-09	-0.6	2.39987e-09	0.6	-1.28524e-09	-0.6	1.91169e-09	0.6	-1.75797e-09	-0.6	1.29255e-09	0.6	-1.50251e-09	-0.6	8.72515e-10	0.6	-1.36802e-09	-0.6	1.00307e-09	0.6	-1.29329e-09	-0.6	1.05929e-09	0.6	-9.27305e-10	-0.6	8.80839e-10	-0.6	8.80839e-10	-0.6	7.87843e-10	0.6	-1.143e-09	-0.6	7.21824e-10	0.6	-9.1462e-10	-0.6	9.47304e-10	0.6	-1.12051e-09	-0.6	8.51874e-10
0.65	-4.97409e-10	-0.65	2.64673e-09	0.65	-2.32579e-09	-0.65	2.63268e-09	0.65	-1.42704e-09	-0.65	2.06453e-09	0.65	-1.88518e-09	-0.65	1.41228e-09	0.65	-1.63164e-09	-0.65	9.47043e-10	0.65	-1.4792e-09	-0.65	1.06794e-09	0.65	-1.40096e-09	-0.65	1.12155e-09	0.65	-1.01397e-09	-0.65	9.26336e-10	-0.65	9.26336e-10	-0.65	8.39594e-10	0.65	-1.212e-09	-0.65	7.69055e-10	0.65	-9.92317e-10	-0.65	9.96429e-10	0.65	-1.18376e-09	-0.65	8.96007e-10
0.7	-5.37288e-10	-0.7	2.81781e-09	0.7	-2.50755e-09	-0.7	2.85756e-09	0.7	-1.58226e-09	-0.7	2.21646e-09	0.7	-2.03599e-09	-0.7	1.5402e-09	0.7	-1.76128e-09	-0.7	1.01027e-09	0.7	-1.58903e-09	-0.7	1.12732e-09	0.7	-1.49696e-09	-0.7	1.17815e-09	0.7	-1.09138e-09	-0.7	9.81193e-10	-0.7	9.81193e-10	-0.7	8.82313e-10	0.7	-1.29549e-09	-0.7	8.06732e-10	0.7	-1.05943e-09	-0.7	1.04143e-09	0.7	-1.2536e-09	-0.7	9.37691e-10
0.75	-5.63061e-10	-0.75	3.0191e-09	0.75	-2.70859e-09	-0.75	3.12123e-09	0.75	-1.74538e-09	-0.75	2.36194e-09	0.75	-2.19142e-09	-0.75	1.66558e-09	0.75	-1.89738e-09	-0.75	1.07169e-09	0.75	-1.69166e-09	-0.75	1.18861e-09	0.75	-1.5923e-09	-0.75	1.22394e-09	0.75	-1.17127e-09	-0.75	1.03182e-09	-0.75	1.03182e-09	-0.75	9.33247e-10	0.75	-1.37695e-09	-0.75	8.60915e-10	0.75	-1.12809e-09	-0.75	1.06905e-09	0.75	-1.3227e-09	-0.75	9.73415e-10
0.8	-5.8327e-10	-0.8	3.20808e-09	0.8	-2.92268e-09	-0.8	3.34079e-09	0.8	-1.90942e-09	-0.8	2.4946e-09	0.8	-2.34761e-09	-0.8	1.78299e-09	0.8	-2.03648e-09	-0.8	1.138e-09	0.8	-1.81373e-09	-0.8	1.24676e-09	0.8	-1.70723e-09	-0.8	1.27838e-09	0.8	-1.26216e-09	-0.8	1.07349e-09	-0.8	1.07349e-09	-0.8	9.85957e-10	0.8	-1.45449e-09	-0.8	9.05486e-10	0.8	-1.19885e-09	-0.8	1.09855e-09	0.8	-1.39269e-09	-0.8	1.00868e-09
0.85	-6.33199e-10	-0.85	3.39403e-09	0.85	-3.13148e-09	-0.85	3.53994e-09	0.85	-2.0788e-09	-0.85	2.63262e-09	0.85	-2.5128e-09	-0.85	1.90979e-09	0.85	-2.19223e-09	-0.85	1.2007e-09	0.85	-1.93789e-09	-0.85	1.31102e-09	0.85	-1.82626e-09	-0.85	1.32898e-09	0.85	-1.35064e-09	-0.85	1.10389e-09	-0.85	1.10389e-09	-0.85	1.02137e-09	0.85	-1.53079e-09	-0.85	9.42818e-10	0.85	-1.26284e-09	-0.85	1.134e-09	0.85	-1.45959e-09	-0.85	1.04279e-09
0.9	-6.72591e-10	-0.9	3.59873e-09	0.9	-3.35768e-09	-0.9	3.74698e-09	0.9	-2.26734e-09	-0.9	2.74818e-09	0.9	-2.69969e-09	-0.9	2.02663e-09	0.9	-2.35862e-09	-0.9	1.2606e-09	0.9	-2.05048e-09	-0.9	1.36802e-09	0.9	-1.9229e-09	-0.9	1.3694e-09	0.9	-1.43481e-09	-0.9	1.16135e-09	-0.9	1.16135e-09	-0.9	1.06474e-09	0.9	-1.6144e-09	-0.9	9.89366e-10	0.9	-1.32918e-09	-0.9	1.1635e-09	0.9	-1.52828e-09	-0.9	1.07665e-09
0.95	-6.86866e-10	-0.95	3.79833e-09	0.95	-3.59325e-09	-0.95	3.9192e-09	0.95	-2.44092e-09	-0.95	2.84545e-09	0.95	-2.87969e-09	-0.95	2.13209e-09	0.95	-2.50889e-09	-0.95	1.31783e-09	0.95	-2.17238e-09	-0.95	1.41634e-09	0.95	-2.03259e-09	-0.95	1.41404e-09	0.95	-1.52373e-09	-0.95	1.19129e-09	-0.95	1.19129e-09	-0.95	1.10518e-09	0.95	-1.69602e-09	-0.95	1.02597e-09	0.95	-1.39185e-09	-0.95	1.18076e-09	0.95	-1.59412e-09	-0.95	1.10475e-09
1	-7.24885e-10	-1	3.98761e-09	1	-3.85404e-09	-1	4.05512e-09	1	-2.64764e-09	-1	2.95028e-09	1	-3.07919e-09	-1	2.24617e-09	1	-2.68627e-09	-1	1.38159e-09	1	-2.31478e-09	-1	1.47044e-09	1	-2.17275e-09	-1	1.46161e-09	1	-1.59903e-09	-1	1.23394e-09	-1	1.23394e-09	-1	1.13512e-09	1	-1.78696e-09	-1	1.04815e-09	1	-1.46819e-09	-1	1.20699e-09	1	-1.6602e-09	-1	1.1316e-09
1.05	-7.68721e-10	-1.05	4.18488e-09	1.05	-4.12519e-09	-1.05	4.16916e-09	1.05	-2.85673e-09	-1.05	3.03586e-09	1.05	-3.28224e-09	-1.05	2.34522e-09	1.05	-2.87527e-09	-1.05	1.434e-09	1.05	-2.44682e-09	-1.05	1.52092e-09	1.05	-2.29793e-09	-1.05	1.50421e-09	1.05	-1.70117e-09	-1.05	1.26889e-09	-1.05	1.26889e-09	-1.05	1.16566e-09	1.05	-1.88201e-09	-1.05	1.0847e-09	1.05	-1.53682e-09	-1.05	1.23342e-09	1.05	-1.7401e-09	-1.05	1.15441e-09
1.1	-8.02018e-10	-1.1	4.39764e-09	1.1	-4.42254e-09	-1.1	4.27128e-09	1.1	-3.06587e-09	-1.1	3.10465e-09	1.1	-3.49241e-09	-1.1	2.43003e-09	1.1	-3.06191e-09	-1.1	1.49271e-09	1.1	-2.59555e-09	-1.1	1.57101e-09	1.1	-2.43125e-09	-1.1	1.54385e-09	1.1	-1.79743e-09	-1.1	1.30831e-09	-1.1	1.30831e-09	-1.1	1.20691e-09	1.1	-1.97203e-09	-1.1	1.12434e-09	1.1	-1.59484e-09	-1.1	1.25105e-09	1.1	-1.81528e-09	-1.1	1.18068e-09
1.15	-8.27269e-10	-1.15	4.58125e-09	1.15	-4.74026e-09	-1.15	4.34228e-09	1.15	-3.29394e-09	-1.15	3.1694e-09	1.15	-3.71241e-09	-1.15	2.50788e-09	1.15	-3.2548e-09	-1.15	1.54896e-09	1.15	-2.74062e-09	-1.15	1.61796e-09	1.15	-2.5804e-09	-1.15	1.58469e-09	1.15	-1.905e-09	-1.15	1.33158e-09	-1.15	1.33158e-09	-1.15	1.24197e-09	1.15	-2.06728e-09	-1.15	1.15303e-09	1.15	-1.68296e-09	-1.15	1.27368e-09	1.15	-1.89089e-09	-1.15	1.20816e-09
1.2	-8.90144e-10	-1.2	4.76772e-09	1.2	-5.08653e-09	-1.2	4.37666e-09	1.2	-3.53344e-09	-1.2	3.21416e-09	1.2	-3.94572e-09	-1.2	2.57774e-09	1.2	-3.46591e-09	-1.2	1.61239e-09	1.2	-2.94556e-09	-1.2	1.66466e-09	1.2	-2.73732e-09	-1.2	1.62606e-09	1.2	-2.00249e-09	-1.2	1.36853e-09	-1.2	1.36853e-09	-1.2	1.26532e-09	1.2	-2.17219e-09	-1.2	1.17889e-09	1.2	-1.75096e-09	-1.2	1.29995e-09	1.2	-1.96681e-09	-1.2	1.2223e-09
1.25	-9.34678e-10	-1.25	4.95001e-09	1.25	-5.4479e-09	-1.25	4.40499e-09	1.25	-3.77575e-09	-1.25	3.24122e-09	1.25	-4.1915e-09	-1.25	2.63469e-09	1.25	-3.68425e-09	-1.25	1.65564e-09	1.25	-3.05055e-09	-1.25	1.71307e-09	1.25	-2.86212e-09	-1.25	1.65477e-09	1.25	-2.09217e-09	-1.25	1.40093e-09	-1.25	1.40093e-09	-1.25	1.30657e-09	1.25	-2.2761e-09	-1.25	1.21792e-09	1.25	-1.81108e-09	-1.25	1.31587e-09	1.25	-2.04821e-09	-1.25	1.25053e-09
1.3	-9.67925e-10	-1.3	5.13791e-09	1.3	-5.8469e-09	-1.3	4.42632e-09	1.3	-4.02872e-09	-1.3	3.26746e-09	1.3	-4.43825e-09	-1.3	2.68011e-09	1.3	-3.89848e-09	-1.3	1.72144e-09	1.3	-3.22299e-09	-1.3	1.7556e-09	1.3	-3.00546e-09	-1.3	1.70072e-09	1.3	-2.20365e-09	-1.3	1.42974e-09	-1.3	1.42974e-09	-1.3	1.34049e-09	1.3	-2.3643e-09	-1.3	1.25567e-09	1.3	-1.89279e-09	-1.3	1.33178e-09	1.3	-2.1255e-09	-1.3	1.27316e-09
1.35	-1.01997e-09	-1.35	5.30918e-09	1.35	-6.26587e-09	-1.35	4.41495e-09	1.35	-4.29558e-09	-1.35	3.28891e-09	1.35	-4.70919e-09	-1.35	2.72922e-09	1.35	-4.12987e-09	-1.35	1.78224e-09	1.35	-3.36441e-09	-1.35	1.79928e-09	1.35	-3.15813e-09	-1.35	1.73491e-09	1.35	-2.29152e-09	-1.35	1.46161e-09	-1.35	1.46161e-09	-1.35	1.3667e-09	1.35	-2.45943e-09	-1.35	1.27752e-09	1.35	-1.95613e-09	-1.35	1.36655e-09	1.35	-2.19955e-09	-1.35	1.29463e-09
1.4	-1.07803e-09	-1.4	5.48764e-09	1.4	-6.70011e-09	-1.4	4.40946e-09	1.4	-4.56387e-09	-1.4	3.30786e-09	1.4	-4.98885e-09	-1.4	2.76836e-09	1.4	-4.35525e-09	-1.4	1.8348e-09	1.4	-3.5134e-09	-1.4	1.85005e-09	1.4	-3.28955e-09	-1.4	1.77448e-09	1.4	-2.36622e-09	-1.4	1.50751e-09	-1.4	1.50751e-09	-1.4	1.40428e-09	1.4	-2.54845e-09	-1.4	1.32622e-09	1.4	-2.01541e-09	-1.4	1.38884e-09	1.4	-2.26568e-09	-1.4	1.32562e-09
1.45	-1.12337e-09	-1.45	5.6732e-09	1.45	-7.17407e-09	-1.45	4.41864e-09	1.45	-4.82674e-09	-1.45	3.31899e-09	1.45	-5.28446e-09	-1.45	2.79469e-09	1.45	-4.59131e-09	-1.45	1.88843e-09	1.45	-3.64727e-09	-1.45	1.89204e-09	1.45	-3.42589e-09	-1.45	1.81537e-09	1.45	-2.45489e-09	-1.45	1.54025e-09	-1.45	1.54025e-09	-1.45	1.44202e-09	1.45	-2.63665e-09	-1.45	1.36182e-09	1.45	-2.07757e-09	-1.45	1.41228e-09	1.45	-2.33563e-09	-1.45	1.34895e-09
1.5	-1.15662e-09	-1.5	5.84251e-09	1.5	-7.66931e-09	-1.5	4.40527e-09	1.5	-5.10822e-09	-1.5	3.33049e-09	1.5	-5.58208e-09	-1.5	2.82565e-09	1.5	-4.83506e-09	-1.5	1.98198e-09	1.5	-3.7901e-09	-1.5	1.93378e-09	1.5	-3.5645e-09	-1.5	1.85225e-09	1.5	-2.52878e-09	-1.5	1.57436e-09	-1.5	1.57436e-09	-1.5	1.47494e-09	1.5	-2.70699e-09	-1.5	1.38415e-09	1.5	-2.1315e-09	-1.5	1.44548e-09	1.5	-2.39239e-09	-1.5	1.38042e-09
1.55	-1.23048e-09	-1.55	5.99709e-09	1.55	-8.16609e-09	-1.55	4.39146e-09	1.55	-5.37505e-09	-1.55	3.3424e-09	1.55	-5.88179e-09	-1.55	2.85283e-09	1.55	-5.08204e-09	-1.55	2.02875e-09	1.55	-3.94335e-09	-1.55	1.97627e-09	1.55	-3.6928e-09	-1.55	1.88857e-09	1.55	-2.58927e-09	-1.55	1.61286e-09	-1.55	1.61286e-09	-1.55	1.51004e-09	1.55	-2.78503e-09	-1.55	1.41524e-09	1.55	-2.17454e-09	-1.55	1.47343e-09	1.55	-2.44293e-09	-1.55	1.41211e-09
1.6	-1.28876e-09	-1.6	6.18556e-09	1.6	-8.6522e-09	-1.6	4.40065e-09	1.6	-5.61752e-09	-1.6	3.35977e-09	1.6	-6.16681e-09	-1.6	2.87708e-09	1.6	-5.30971e-09	-1.6	2.0973e-09	1.6	-4.03591e-09	-1.6	2.02751e-09	1.6	-3.78557e-09	-1.6	1.92566e-09	1.6	-2.64484e-09	-1.6	1.66176e-09	-1.6	1.66176e-09	-1.6	1.5578e-09	1.6	-2.84245e-09	-1.6	1.45746e-09	1.6	-2.21017e-09	-1.6	1.50088e-09	1.6	-2.48734e-09	-1.6	1.44002e-09
1.65	-1.33623e-09	-1.65	6.3623e-09	1.65	-9.09528e-09	-1.65	4.42027e-09	1.65	-5.83424e-09	-1.65	3.38575e-09	1.65	-6.43216e-09	-1.65	2.90267e-09	1.65	-5.50879e-09	-1.65	2.1602e-09	1.65	-4.12601e-09	-1.65	2.06677e-09	1.65	-3.86801e-09	-1.65	1.97067e-09	1.65	-2.6928e-09	-1.65	1.69967e-09	-1.65	1.69967e-09	-1.65	1.59729e-09	1.65	-2.87747e-09	-1.65	1.49459e-09	1.65	-2.26175e-09	-1.65	1.53463e-09	1.65	-2.5201e-09	-1.65	1.48188e-09
1.7	-1.39757e-09	-1.7	6.53037e-09	1.7	-9.4991e-09	-1.7	4.42321e-09	1.7	-5.99159e-09	-1.7	3.41694e-09	1.7	-6.65084e-09	-1.7	2.93585e-09	1.7	-5.68081e-09	-1.7	2.23862e-09	1.7	-4.18085e-09	-1.7	2.11294e-09	1.7	-3.93614e-09	-1.7	2.01466e-09	1.7	-2.72091e-09	-1.7	1.74438e-09	-1.7	1.74438e-09	-1.7	1.63364e-09	1.7	-2.90677e-09	-1.7	1.52891e-09	1.7	-2.29004e-09	-1.7	1.5852e-09	1.7	-2.54351e-09	-1.7	1.51865e-09
1.75	-1.46779e-09	-1.75	6.70702e-09	1.75	-9.83072e-09	-1.75	4.44474e-09	1.75	-6.10301e-09	-1.75	3.44538e-09	1.75	-6.81968e-09	-1.75	2.9673e-09	1.75	-5.80541e-09	-1.75	2.31177e-09	1.75	-4.20412e-09	-1.75	2.1685e-09	1.75	-3.96239e-09	-1.75	2.05853e-09	1.75	-2.74021e-09	-1.75	1.80391e-09	-1.75	1.80391e-09	-1.75	1.69121e-09	1.75	-2.92754e-09	-1.75	1.59127e-09	1.75	-2.31468e-09	-1.75	1.62623e-09	1.75	-2.5633e-09	-1.75	1.56023e-09
1.8	-1.5215e-09	-1.8	6.87935e-09	1.8	-1.00446e-08	-1.8	4.48973e-09	1.8	-6.11985e-09	-1.8	3.47314e-09	1.8	-6.89855e-09	-1.8	2.99752e-09	1.8	-5.84638e-09	-1.8	2.38603e-09	1.8	-4.17055e-09	-1.8	2.21381e-09	1.8	-3.94054e-09	-1.8	2.1021e-09	1.8	-2.75165e-09	-1.8	1.83989e-09	-1.8	1.83989e-09	-1.8	1.73855e-09	1.8	-2.92577e-09	-1.8	1.62862e-09	1.8	-2.34373e-09	-1.8	1.66164e-09	1.8	-2.57467e-09	-1.8	1.59911e-09
1.85	-1.57609e-09	-1.85	7.06037e-09	1.85	-1.01381e-08	-1.85	4.52541e-09	1.85	-6.07972e-09	-1.85	3.51921e-09	1.85	-6.89495e-09	-1.85	3.03926e-09	1.85	-5.82967e-09	-1.85	2.46563e-09	1.85	-4.12076e-09	-1.85	2.26954e-09	1.85	-3.91917e-09	-1.85	2.15973e-09	1.85	-2.76102e-09	-1.85	1.89294e-09	-1.85	1.89294e-09	-1.85	1.78085e-09	1.85	-2.91438e-09	-1.85	1.68294e-09	1.85	-2.375e-09	-1.85	1.71366e-09	1.85	-2.58608e-09	-1.85	1.63978e-09
1.9	-1.65832e-09	-1.9	7.26768e-09	1.9	-1.00689e-08	-1.9	4.56909e-09	1.9	-5.9596e-09	-1.9	3.56367e-09	1.9	-6.80259e-09	-1.9	3.081e-09	1.9	-5.74428e-09	-1.9	2.54573e-09	1.9	-4.0451e-09	-1.9	2.32198e-09	1.9	-3.87002e-09	-1.9	2.21256e-09	1.9	-2.761e-09	-1.9	1.95546e-09	-1.9	1.95546e-09	-1.9	1.83912e-09	1.9	-2.91121e-09	-1.9	1.73686e-09	1.9	-2.38919e-09	-1.9	1.77065e-09	1.9	-2.59979e-09	-1.9	1.691e-09
1.95	-1.72452e-09	-1.95	7.45909e-09	1.95	-9.82612e-09	-1.95	4.63522e-09	1.95	-5.76635e-09	-1.95	3.61796e-09	1.95	-6.6002e-09	-1.95	3.12964e-09	1.95	-5.56867e-09	-1.95	2.64431e-09	1.95	-3.92886e-09	-1.95	2.3967e-09	1.95	-3.77335e-09	-1.95	2.2735e-09	1.95	-2.76642e-09	-1.95	2.00875e-09	-1.95	2.00875e-09	-1.95	1.90083e-09	1.95	-2.89861e-09	-1.95	1.80073e-09	1.95	-2.42342e-09	-1.95	1.82291e-09	1.95	-2.60787e-09	-1.95	1.75062e-09
2	-1.79533e-09	-2	7.64798e-09	2	-9.43369e-09	-2	4.70656e-09	2	-5.53437e-09	-2	3.67644e-09	2	-6.31507e-09	-2	3.18331e-09	2	-5.34689e-09	-2	2.72861e-09	2	-3.82815e-09	-2	2.45518e-09	2	-3.6954e-09	-2	2.3347e-09	2	-2.77991e-09	-2	2.06606e-09	-2	2.06606e-09	-2	1.9566e-09	2	-2.89047e-09	-2	1.85478e-09	2	-2.46758e-09	-2	1.87618e-09	2	-2.63242e-09	-2	1.80786e-09
2.05	-1.87754e-09	-2.05	7.85109e-09	2.05	-8.92279e-09	-2.05	4.77584e-09	2.05	-5.29692e-09	-2.05	3.74487e-09	2.05	-5.98701e-09	-2.05	3.23929e-09	2.05	-5.10226e-09	-2.05	2.82062e-09	2.05	-3.73242e-09	-2.05	2.52017e-09	2.05	-3.61734e-09	-2.05	2.40508e-09	2.05	-2.80041e-09	-2.05	2.1418e-09	-2.05	2.1418e-09	-2.05	2.01682e-09	2.05	-2.89319e-09	-2.05	1.92161e-09	2.05	-2.49753e-09	-2.05	1.94559e-09	2.05	-2.65471e-09	-2.05	1.86973e-09
2.1	-1.9716e-09	-2.1	8.04583e-09	2.1	-8.35148e-09	-2.1	4.85086e-09	2.1	-5.05027e-09	-2.1	3.81337e-09	2.1	-5.64707e-09	-2.1	3.29756e-09	2.1	-4.85619e-09	-2.1	2.92299e-09	2.1	-3.63384e-09	-2.1	2.59096e-09	2.1	-3.53823e-09	-2.1	2.46718e-09	2.1	-2.8273e-09	-2.1	2.20661e-09	-2.1	2.20661e-09	-2.1	2.0943e-09	2.1	-2.9083e-09	-2.1	1.99252e-09	2.1	-2.54159e-09	-2.1	2.01615e-09	2.1	-2.6858e-09	-2.1	1.94049e-09
2.15	-2.04348e-09	-2.15	8.2418e-09	2.15	-7.78242e-09	-2.15	4.94719e-09	2.15	-4.85843e-09	-2.15	3.89412e-09	2.15	-5.32554e-09	-2.15	3.37271e-09	2.15	-4.63708e-09	-2.15	3.02113e-09	2.15	-3.57147e-09	-2.15	2.67309e-09	2.15	-3.4823e-09	-2.15	2.53991e-09	2.15	-2.88327e-09	-2.15	2.28081e-09	-2.15	2.28081e-09	-2.15	2.16569e-09	2.15	-2.9181e-09	-2.15	2.0592e-09	2.15	-2.62046e-09	-2.15	2.08246e-09	2.15	-2.72741e-09	-2.15	2.00056e-09
2.2	-2.13281e-09	-2.2	8.43778e-09	2.2	-7.2684e-09	-2.2	5.04337e-09	2.2	-4.70727e-09	-2.2	3.98599e-09	2.2	-5.06515e-09	-2.2	3.45421e-09	2.2	-4.4593e-09	-2.2	3.11788e-09	2.2	-3.54539e-09	-2.2	2.75809e-09	2.2	-3.46962e-09	-2.2	2.62073e-09	2.2	-2.93759e-09	-2.2	2.36629e-09	-2.2	2.36629e-09	-2.2	2.23842e-09	2.2	-2.95715e-09	-2.2	2.13293e-09	2.2	-2.68588e-09	-2.2	2.16446e-09	2.2	-2.78562e-09	-2.2	2.07758e-09
2.25	-2.23425e-09	-2.25	8.64202e-09	2.25	-6.82979e-09	-2.25	5.1411e-09	2.25	-4.60216e-09	-2.25	4.07917e-09	2.25	-4.85e-09	-2.25	3.53671e-09	2.25	-4.32296e-09	-2.25	3.244e-09	2.25	-3.53146e-09	-2.25	2.85372e-09	2.25	-3.47099e-09	-2.25	2.70461e-09	2.25	-2.99679e-09	-2.25	2.45388e-09	-2.25	2.45388e-09	-2.25	2.33277e-09	2.25	-3.00787e-09	-2.25	2.22652e-09	2.25	-2.75056e-09	-2.25	2.24924e-09	2.25	-2.84866e-09	-2.25	2.16192e-09
2.3	-2.32992e-09	-2.3	8.84042e-09	2.3	-6.46196e-09	-2.3	5.27017e-09	2.3	-4.54834e-09	-2.3	4.18003e-09	2.3	-4.70392e-09	-2.3	3.62329e-09	2.3	-4.23776e-09	-2.3	3.36476e-09	2.3	-3.54658e-09	-2.3	2.9542e-09	2.3	-3.48222e-09	-2.3	2.79496e-09	2.3	-3.09302e-09	-2.3	2.54304e-09	-2.3	2.54304e-09	-2.3	2.42302e-09	2.3	-3.0707e-09	-2.3	2.30905e-09	2.3	-2.86819e-09	-2.3	2.3294e-09	2.3	-2.93229e-09	-2.3	2.25002e-09
2.35	-2.43654e-09	-2.35	9.03531e-09	2.35	-6.19692e-09	-2.35	5.38816e-09	2.35	-4.5455e-09	-2.35	4.28773e-09	2.35	-4.624e-09	-2.35	3.72155e-09	2.35	-4.21637e-09	-2.35	3.48668e-09	2.35	-3.60651e-09	-2.35	3.04868e-09	2.35	-3.5377e-09	-2.35	2.89575e-09	2.35	-3.187e-09	-2.35	2.63804e-09	-2.35	2.63804e-09	-2.35	2.51373e-09	2.35	-3.15224e-09	-2.35	2.40039e-09	2.35	-2.97485e-09	-2.35	2.42575e-09	2.35	-3.01553e-09	-2.35	2.33683e-09
2.4	-2.55135e-09	-2.4	9.24048e-09	2.4	-6.04192e-09	-2.4	5.50349e-09	2.4	-4.59579e-09	-2.4	4.39723e-09	2.4	-4.59213e-09	-2.4	3.82013e-09	2.4	-4.21736e-09	-2.4	3.61031e-09	2.4	-3.6798e-09	-2.4	3.15501e-09	2.4	-3.61469e-09	-2.4	2.99978e-09	2.4	-3.31817e-09	-2.4	2.74424e-09	-2.4	2.74424e-09	-2.4	2.63041e-09	2.4	-3.25584e-09	-2.4	2.50612e-09	2.4	-3.09426e-09	-2.4	2.52326e-09	2.4	-3.12068e-09	-2.4	2.43688e-09
2.45	-2.67558e-09	-2.45	9.46657e-09	2.45	-5.95725e-09	-2.45	5.63841e-09	2.45	-4.68112e-09	-2.45	4.51961e-09	2.45	-4.61863e-09	-2.45	3.9381e-09	2.45	-4.27054e-09	-2.45	3.75305e-09	2.45	-3.77806e-09	-2.45	3.2721e-09	2.45	-3.71129e-09	-2.45	3.11638e-09	2.45	-3.45238e-09	-2.45	2.85619e-09	-2.45	2.85619e-09	-2.45	2.74266e-09	2.45	-3.37881e-09	-2.45	2.62266e-09	2.45	-3.21864e-09	-2.45	2.63567e-09	2.45	-3.24421e-09	-2.45	2.54579e-09
2.5	-2.78025e-09	-2.5	9.7048e-09	2.5	-5.94812e-09	-2.5	5.78958e-09	2.5	-4.82182e-09	-2.5	4.64389e-09	2.5	-4.68292e-09	-2.5	4.06522e-09	2.5	-4.35916e-09	-2.5	3.89749e-09	2.5	-3.91049e-09	-2.5	3.4012e-09	2.5	-3.82463e-09	-2.5	3.23529e-09	2.5	-3.61917e-09	-2.5	2.97756e-09	-2.5	2.97756e-09	-2.5	2.84889e-09	2.5	-3.50362e-09	-2.5	2.72986e-09	2.5	-3.38141e-09	-2.5	2.74416e-09	2.5	-3.38301e-09	-2.5	2.66288e-09
2.55	-2.90153e-09	-2.55	9.96283e-09	2.55	-6.01624e-09	-2.55	5.92653e-09	2.55	-5.01481e-09	-2.55	4.77646e-09	2.55	-4.79696e-09	-2.55	4.19809e-09	2.55	-4.503e-09	-2.55	4.03786e-09	2.55	-4.09123e-09	-2.55	3.53317e-09	2.55	-3.9939e-09	-2.55	3.36766e-09	2.55	-3.80278e-09	-2.55	3.10401e-09	-2.55	3.10401e-09	-2.55	2.97166e-09	2.55	-3.66292e-09	-2.55	2.86507e-09	2.55	-3.5357e-09	-2.55	2.87685e-09	2.55	-3.53715e-09	-2.55	2.78823e-09
2.6	-3.03892e-09	-2.6	1.02268e-08	2.6	-6.16849e-09	-2.6	6.07521e-09	2.6	-5.26091e-09	-2.6	4.90849e-09	2.6	-4.97666e-09	-2.6	4.34033e-09	2.6	-4.67879e-09	-2.6	4.21294e-09	2.6	-4.28186e-09	-2.6	3.67757e-09	2.6	-4.18446e-09	-2.6	3.50621e-09	2.6	-3.99524e-09	-2.6	3.23931e-09	-2.6	3.23931e-09	-2.6	3.11566e-09	2.6	-3.83467e-09	-2.6	3.0074e-09	2.6	-3.71194e-09	-2.6	3.016e-09	2.6	-3.70398e-09	-2.6	2.9287e-09
2.65	-3.16046e-09	-2.65	1.05091e-08	2.65	-6.40852e-09	-2.65	6.24644e-09	2.65	-5.56893e-09	-2.65	5.05081e-09	2.65	-5.19299e-09	-2.65	4.47589e-09	2.65	-4.8949e-09	-2.65	4.37213e-09	2.65	-4.4893e-09	-2.65	3.83413e-09	2.65	-4.38858e-09	-2.65	3.65467e-09	2.65	-4.2271e-09	-2.65	3.38132e-09	-2.65	3.38132e-09	-2.65	3.26122e-09	2.65	-4.0333e-09	-2.65	3.14772e-09	2.65	-3.91538e-09	-2.65	3.15414e-09	2.65	-3.89284e-09	-2.65	3.06692e-09
2.7	-3.30648e-09	-2.7	1.08087e-08	2.7	-6.74642e-09	-2.7	6.41833e-09	2.7	-5.94897e-09	-2.7	5.20791e-09	2.7	-5.47471e-09	-2.7	4.63986e-09	2.7	-5.17766e-09	-2.7	4.54308e-09	2.7	-4.76797e-09	-2.7	3.99272e-09	2.7	-4.64044e-09	-2.7	3.81407e-09	2.7	-4.44591e-09	-2.7	3.5513e-09	-2.7	3.5513e-09	-2.7	3.41986e-09	2.7	-4.24503e-09	-2.7	3.29788e-09	2.7	-4.11034e-09	-2.7	3.31017e-09	2.7	-4.09285e-09	-2.7	3.2247e-09
2.75	-3.47266e-09	-2.75	1.11253e-08	2.75	-7.19033e-09	-2.75	6.58473e-09	2.75	-6.36092e-09	-2.75	5.36917e-09	2.75	-5.81923e-09	-2.75	4.80376e-09	2.75	-5.49327e-09	-2.75	4.76433e-09	2.75	-5.06227e-09	-2.75	4.17499e-09	2.75	-4.91042e-09	-2.75	3.98929e-09	2.75	-4.70231e-09	-2.75	3.72578e-09	-2.75	3.72578e-09	-2.75	3.60504e-09	2.75	-4.48569e-09	-2.75	3.48278e-09	2.75	-4.31543e-09	-2.75	3.48821e-09	2.75	-4.30132e-09	-2.75	3.39306e-09
2.8	-3.65893e-09	-2.8	1.14754e-08	2.8	-7.69458e-09	-2.8	6.78499e-09	2.8	-6.78726e-09	-2.8	5.54267e-09	2.8	-6.18883e-09	-2.8	4.97866e-09	2.8	-5.83141e-09	-2.8	4.94554e-09	2.8	-5.34541e-09	-2.8	4.36082e-09	2.8	-5.19188e-09	-2.8	4.17207e-09	2.8	-4.96053e-09	-2.8	3.9012e-09	-2.8	3.9012e-09	-2.8	3.78373e-09	2.8	-4.71586e-09	-2.8	3.65934e-09	2.8	-4.54715e-09	-2.8	3.66281e-09	2.8	-4.5194e-09	-2.8	3.57406e-09
2.85	-3.84474e-09	-2.85	1.18225e-08	2.85	-8.25962e-09	-2.85	6.99215e-09	2.85	-7.24571e-09	-2.85	5.73167e-09	2.85	-6.57813e-09	-2.85	5.16564e-09	2.85	-6.18657e-09	-2.85	5.17305e-09	2.85	-5.63482e-09	-2.85	4.55155e-09	2.85	-5.47613e-09	-2.85	4.36868e-09	2.85	-5.20419e-09	-2.85	4.12279e-09	-2.85	4.12279e-09	-2.85	3.97448e-09	2.85	-4.95419e-09	-2.85	3.85176e-09	2.85	-4.76474e-09	-2.85	3.84883e-09	2.85	-4.73481e-09	-2.85	3.76059e-09
2.9	-4.0638e-09	-2.9	1.2203e-08	2.9	-8.84404e-09	-2.9	7.20761e-09	2.9	-7.69861e-09	-2.9	5.92556e-09	2.9	-6.98469e-09	-2.9	5.36368e-09	2.9	-6.54779e-09	-2.9	5.39177e-09	2.9	-5.94734e-09	-2.9	4.78109e-09	2.9	-5.77147e-09	-2.9	4.58306e-09	2.9	-5.45312e-09	-2.9	4.30589e-09	-2.9	4.30589e-09	-2.9	4.18426e-09	2.9	-5.20324e-09	-2.9	4.06289e-09	2.9	-4.96324e-09	-2.9	4.05219e-09	2.9	-4.9639e-09	-2.9	3.9669e-09
2.95	-4.31743e-09	-2.95	1.25804e-08	2.95	-9.42538e-09	-2.95	7.43665e-09	2.95	-8.12128e-09	-2.95	6.11976e-09	2.95	-7.39098e-09	-2.95	5.572e-09	2.95	-6.90143e-09	-2.95	5.63942e-09	2.95	-6.23146e-09	-2.95	4.99586e-09	2.95	-6.05077e-09	-2.95	4.79058e-09	2.95	-5.68114e-09	-2.95	4.51861e-09	-2.95	4.51861e-09	-2.95	4.40666e-09	2.95	-5.45367e-09	-2.95	4.27497e-09	2.95	-5.19117e-09	-2.95	4.26543e-09	2.95	-5.188e-09	-2.95	4.17274e-09
3	-4.56589e-09	-3	1.29887e-08	3	-9.98688e-09	-3	7.69543e-09	3	-8.50308e-09	-3	6.3413e-09	3	-7.76703e-09	-3	5.79462e-09	3	-7.23366e-09	-3	5.89532e-09	3	-6.49196e-09	-3	5.22728e-09	3	-6.32401e-09	-3	5.03456e-09	3	-5.9388e-09	-3	4.74532e-09	-3	4.74532e-09	-3	4.62652e-09	3	-5.69653e-09	-3	4.50197e-09	3	-5.45339e-09	-3	4.48381e-09	3	-5.42552e-09	-3	4.39898e-09
3.05	-4.84556e-09	-3.05	1.33938e-08	3.05	-1.04895e-08	-3.05	7.95409e-09	3.05	-8.82701e-09	-3.05	6.59837e-09	3.05	-8.10729e-09	-3.05	6.03934e-09	3.05	-7.55064e-09	-3.05	6.16395e-09	3.05	-6.76269e-09	-3.05	5.487e-09	3.05	-6.60749e-09	-3.05	5.28034e-09	3.05	-6.1688e-09	-3.05	5.00241e-09	-3.05	5.00241e-09	-3.05	4.86916e-09	3.05	-5.95496e-09	-3.05	4.74817e-09	3.05	-5.69068e-09	-3.05	4.72889e-09	3.05	-5.68365e-09	-3.05	4.63855e-09
3.1	-5.18037e-09	-3.1	1.38297e-08	3.1	-1.09184e-08	-3.1	8.23928e-09	3.1	-9.09801e-09	-3.1	6.8485e-09	3.1	-8.41515e-09	-3.1	6.30192e-09	3.1	-7.85059e-09	-3.1	6.46027e-09	3.1	-7.03245e-09	-3.1	5.76436e-09	3.1	-6.89896e-09	-3.1	5.54672e-09	3.1	-6.47281e-09	-3.1	5.26788e-09	-3.1	5.26788e-09	-3.1	5.14551e-09	3.1	-6.24856e-09	-3.1	5.00996e-09	3.1	-5.99114e-09	-3.1	4.98044e-09	3.1	-5.97532e-09	-3.1	4.89182e-09
3.15	-5.54317e-09	-3.15	1.42431e-08	3.15	-1.1241e-08	-3.15	8.54427e-09	3.15	-9.34841e-09	-3.15	7.10873e-09	3.15	-8.70723e-09	-3.15	6.57954e-09	3.15	-8.15522e-09	-3.15	6.76929e-09	3.15	-7.35452e-09	-3.15	6.05511e-09	3.15	-7.21473e-09	-3.15	5.8346e-09	3.15	-6.81873e-09	-3.15	5.54519e-09	-3.15	5.54519e-09	-3.15	5.42373e-09	3.15	-6.59114e-09	-3.15	5.2853e-09	3.15	-6.3648e-09	-3.15	5.2581e-09	3.15	-6.32837e-09	-3.15	5.16769e-09
3.2	-5.91559e-09	-3.2	1.46422e-08	3.2	-1.14634e-08	-3.2	8.84368e-09	3.2	-9.56299e-09	-3.2	7.43273e-09	3.2	-8.99979e-09	-3.2	6.86213e-09	3.2	-8.48041e-09	-3.2	7.09689e-09	3.2	-7.7077e-09	-3.2	6.35523e-09	3.2	-7.60801e-09	-3.2	6.12685e-09	3.2	-7.22768e-09	-3.2	5.84728e-09	-3.2	5.84728e-09	-3.2	5.70201e-09	3.2	-6.99923e-09	-3.2	5.58131e-09	3.2	-6.79164e-09	-3.2	5.54366e-09	3.2	-6.73603e-09	-3.2	5.44237e-09
3.25	-6.32278e-09	-3.25	1.50495e-08	3.25	-1.16192e-08	-3.25	9.16648e-09	3.25	-9.85438e-09	-3.25	7.76186e-09	3.25	-9.33614e-09	-3.25	7.19053e-09	3.25	-8.85937e-09	-3.25	7.45819e-09	3.25	-8.18142e-09	-3.25	6.70798e-09	3.25	-8.0639e-09	-3.25	6.45846e-09	3.25	-7.74879e-09	-3.25	6.1702e-09	-3.25	6.1702e-09	-3.25	6.04197e-09	3.25	-7.48528e-09	-3.25	5.8988e-09	3.25	-7.2932e-09	-3.25	5.84977e-09	3.25	-7.23602e-09	-3.25	5.75545e-09
3.3	-6.77229e-09	-3.3	1.54693e-08	3.3	-1.17545e-08	-3.3	9.50115e-09	3.3	-1.01915e-08	-3.3	8.0873e-09	3.3	-9.72228e-09	-3.3	7.55411e-09	3.3	-9.3071e-09	-3.3	7.85191e-09	3.3	-8.70691e-09	-3.3	7.07739e-09	3.3	-8.58943e-09	-3.3	6.80817e-09	3.3	-8.30092e-09	-3.3	6.51756e-09	-3.3	6.51756e-09	-3.3	6.38287e-09	3.3	-8.05754e-09	-3.3	6.23854e-09	3.3	-7.86479e-09	-3.3	6.18302e-09	3.3	-7.81014e-09	-3.3	6.08597e-09
3.35	-7.24173e-09	-3.35	1.58616e-08	3.35	-1.19416e-08	-3.35	9.8537e-09	3.35	-1.06285e-08	-3.35	8.45635e-09	3.35	-1.02002e-08	-3.35	7.93438e-09	3.35	-9.83666e-09	-3.35	8.25544e-09	3.35	-9.28861e-09	-3.35	7.46364e-09	3.35	-9.2013e-09	-3.35	7.19005e-09	3.35	-8.93548e-09	-3.35	6.90041e-09	-3.35	6.90041e-09	-3.35	6.75334e-09	3.35	-8.6949e-09	-3.35	6.60634e-09	3.35	-8.52933e-09	-3.35	6.54013e-09	3.35	-8.43657e-09	-3.35	6.44566e-09
3.4	-7.71411e-09	-3.4	1.622e-08	3.4	-1.22476e-08	-3.4	1.02218e-08	3.4	-1.11498e-08	-3.4	8.88787e-09	3.4	-1.07635e-08	-3.4	8.34617e-09	3.4	-1.04443e-08	-3.4	8.74836e-09	3.4	-9.92674e-09	-3.4	7.91874e-09	3.4	-9.87775e-09	-3.4	7.63264e-09	3.4	-9.59782e-09	-3.4	7.33671e-09	-3.4	7.33671e-09	-3.4	7.16652e-09	3.4	-9.39179e-09	-3.4	7.00301e-09	3.4	-9.23556e-09	-3.4	6.92439e-09	3.4	-9.13796e-09	-3.4	6.82342e-09
3.45	-8.22051e-09	-3.45	1.65428e-08	3.45	-1.26595e-08	-3.45	1.06044e-08	3.45	-1.17477e-08	-3.45	9.2707e-09	3.45	-1.14085e-08	-3.45	8.79596e-09	3.45	-1.11281e-08	-3.45	9.25271e-09	3.45	-1.07034e-08	-3.45	8.39906e-09	3.45	-1.06071e-08	-3.45	8.09396e-09	3.45	-1.03614e-08	-3.45	7.79255e-09	-3.45	7.79255e-09	-3.45	7.61173e-09	3.45	-1.01396e-08	-3.45	7.46925e-09	3.45	-9.97819e-09	-3.45	7.38352e-09	3.45	-9.88415e-09	-3.45	7.2554e-09
3.5	-8.72601e-09	-3.5	1.68647e-08	3.5	-1.31667e-08	-3.5	1.0997e-08	3.5	-1.2449e-08	-3.5	9.78522e-09	3.5	-1.20955e-08	-3.5	9.27585e-09	3.5	-1.18286e-08	-3.5	9.79023e-09	3.5	-1.14268e-08	-3.5	8.91566e-09	3.5	-1.13726e-08	-3.5	8.59513e-09	3.5	-1.11118e-08	-3.5	8.24072e-09	-3.5	8.24072e-09	-3.5	8.10377e-09	3.5	-1.09074e-08	-3.5	7.9285e-09	3.5	-1.0755e-08	-3.5	7.84723e-09	3.5	-1.06626e-08	-3.5	7.71874e-09
3.55	-9.29138e-09	-3.55	1.71416e-08	3.55	-1.37996e-08	-3.55	1.14803e-08	3.55	-1.31266e-08	-3.55	1.03579e-08	3.55	-1.28565e-08	-3.55	9.81431e-09	3.55	-1.26046e-08	-3.55	1.0377e-08	3.55	-1.22474e-08	-3.55	9.50703e-09	3.55	-1.21637e-08	-3.55	9.16478e-09	3.55	-1.19594e-08	-3.55	8.88105e-09	-3.55	8.88105e-09	-3.55	8.64585e-09	3.55	-1.17432e-08	-3.55	8.48679e-09	3.55	-1.15847e-08	-3.55	8.37511e-09	3.55	-1.14944e-08	-3.55	8.23819e-09
3.6	-9.89585e-09	-3.6	1.7371e-08	3.6	-1.45092e-08	-3.6	1.19838e-08	3.6	-1.38688e-08	-3.6	1.08844e-08	3.6	-1.36268e-08	-3.6	1.04286e-08	3.6	-1.34183e-08	-3.6	1.1128e-08	3.6	-1.30844e-08	-3.6	1.01565e-08	3.6	-1.29993e-08	-3.6	9.79782e-09	3.6	-1.27998e-08	-3.6	9.48349e-09	-3.6	9.48349e-09	-3.6	9.25994e-09	3.6	-1.25902e-08	-3.6	9.07685e-09	3.6	-1.24609e-08	-3.6	8.95142e-09	3.6	-1.23605e-08	-3.6	8.81943e-09
3.65	-1.05632e-08	-3.65	1.76124e-08	3.65	-1.52947e-08	-3.65	1.25358e-08	3.65	-1.46232e-08	-3.65	1.15171e-08	3.65	-1.44225e-08	-3.65	1.11199e-08	3.65	-1.42161e-08	-3.65	1.18993e-08	3.65	-1.39079e-08	-3.65	1.09039e-08	3.65	-1.38568e-08	-3.65	1.05026e-08	3.65	-1.3616e-08	-3.65	1.01859e-08	-3.65	1.01859e-08	-3.65	9.93052e-09	3.65	-1.34846e-08	-3.65	9.76801e-09	3.65	-1.33278e-08	-3.65	9.64466e-09	3.65	-1.32446e-08	-3.65	9.45665e-09
3.7	-1.12986e-08	-3.7	1.78913e-08	3.7	-1.60878e-08	-3.7	1.31383e-08	3.7	-1.5425e-08	-3.7	1.23536e-08	3.7	-1.5205e-08	-3.7	1.19084e-08	3.7	-1.5009e-08	-3.7	1.27808e-08	3.7	-1.47348e-08	-3.7	1.17273e-08	3.7	-1.46731e-08	-3.7	1.13097e-08	3.7	-1.44683e-08	-3.7	1.09623e-08	-3.7	1.09623e-08	-3.7	1.06904e-08	3.7	-1.43698e-08	-3.7	1.04864e-08	3.7	-1.42102e-08	-3.7	1.03667e-08	3.7	-1.41488e-08	-3.7	1.01599e-08
3.75	-1.21771e-08	-3.75	1.82247e-08	3.75	-1.68841e-08	-3.75	1.38827e-08	3.75	-1.61645e-08	-3.75	1.32047e-08	3.75	-1.59777e-08	-3.75	1.27849e-08	3.75	-1.57916e-08	-3.75	1.36997e-08	3.75	-1.55423e-08	-3.75	1.26451e-08	3.75	-1.55327e-08	-3.75	1.21914e-08	3.75	-1.53192e-08	-3.75	1.18674e-08	-3.75	1.18674e-08	-3.75	1.15493e-08	3.75	-1.52572e-08	-3.75	1.13697e-08	3.75	-1.51118e-08	-3.75	1.11631e-08	3.75	-1.50419e-08	-3.75	1.0963e-08
3.8	-1.32464e-08	-3.8	1.86364e-08	3.8	-1.76708e-08	-3.8	1.48303e-08	3.8	-1.69781e-08	-3.8	1.4158e-08	3.8	-1.67276e-08	-3.8	1.37738e-08	3.8	-1.65757e-08	-3.8	1.48473e-08	3.8	-1.64058e-08	-3.8	1.36441e-08	3.8	-1.63801e-08	-3.8	1.3161e-08	3.8	-1.6188e-08	-3.8	1.27856e-08	-3.8	1.27856e-08	-3.8	1.24591e-08	3.8	-1.61126e-08	-3.8	1.2268e-08	3.8	-1.6002e-08	-3.8	1.2017e-08	3.8	-1.59459e-08	-3.8	1.18225e-08
3.85	-1.43909e-08	-3.85	1.92205e-08	3.85	-1.84804e-08	-3.85	1.5735e-08	3.85	-1.77631e-08	-3.85	1.5249e-08	3.85	-1.75018e-08	-3.85	1.49079e-08	3.85	-1.73313e-08	-3.85	1.60586e-08	3.85	-1.71717e-08	-3.85	1.47716e-08	3.85	-1.72248e-08	-3.85	1.42445e-08	3.85	-1.70161e-08	-3.85	1.39251e-08	-3.85	1.39251e-08	-3.85	1.34704e-08	3.85	-1.70346e-08	-3.85	1.32779e-08	3.85	-1.68904e-08	-3.85	1.30755e-08	3.85	-1.68479e-08	-3.85	1.27955e-08
3.9	-1.56034e-08	-3.9	1.99538e-08	3.9	-1.92649e-08	-3.9	1.67618e-08	3.9	-1.86658e-08	-3.9	1.66063e-08	3.9	-1.82844e-08	-3.9	1.6138e-08	3.9	-1.80815e-08	-3.9	1.73867e-08	3.9	-1.79726e-08	-3.9	1.60229e-08	3.9	-1.8032e-08	-3.9	1.54338e-08	3.9	-1.78609e-08	-3.9	1.51001e-08	-3.9	1.51001e-08	-3.9	1.46352e-08	3.9	-1.7849e-08	-3.9	1.43799e-08	3.9	-1.77882e-08	-3.9	1.41494e-08	3.9	-1.77323e-08	-3.9	1.38521e-08
3.95	-1.69372e-08	-3.95	2.08942e-08	3.95	-2.01133e-08	-3.95	1.80701e-08	3.95	-1.95503e-08	-3.95	1.79624e-08	3.95	-1.91328e-08	-3.95	1.74982e-08	3.95	-1.89404e-08	-3.95	1.8805e-08	3.95	-1.88037e-08	-3.95	1.74019e-08	3.95	-1.88925e-08	-3.95	1.67372e-08	3.95	-1.87645e-08	-3.95	1.63925e-08	-3.95	1.63925e-08	-3.95	1.58725e-08	3.95	-1.88016e-08	-3.95	1.56242e-08	3.95	-1.87066e-08	-3.95	1.52802e-08	3.95	-1.86681e-08	-3.95	1.50084e-08
4	-1.84077e-08	-4	2.20531e-08	4	-2.09952e-08	-4	1.95002e-08	4	-2.05801e-08	-4	1.94186e-08	4	-2.00531e-08	-4	1.89975e-08	4	-1.98319e-08	-4	2.03292e-08	4	-1.97724e-08	-4	1.88062e-08	4	-1.98063e-08	-4	1.81457e-08	4	-1.95966e-08	-4	1.77804e-08	-4	1.77804e-08	-4	1.72025e-08	4	-1.96269e-08	-4	1.69413e-08	4	-1.96756e-08	-4	1.6578e-08	4	-1.96151e-08	-4	1.6261e-08
4	-1.60495e-08	-4	1.96534e-08	4	-1.82394e-08	-4	1.75187e-08	4	-1.80009e-08	-4	1.75908e-08	4	-1.75883e-08	-4	1.70901e-08	4	-1.74115e-08	-4	1.82471e-08	4	-1.73514e-08	-4	1.69619e-08	4	-1.74122e-08	-4	1.63329e-08	4	-1.73934e-08	-4	1.6003e-08	-4	1.6003e-08	-4	1.54881e-08	4	-1.74006e-08	-4	1.51914e-08	4	-1.73973e-08	-4	1.49393e-08	4	-1.73702e-08	-4	1.46161e-08
3.95	-1.1327e-08	-3.95	1.48834e-08	3.95	-1.32688e-08	-3.95	1.34242e-08	3.95	-1.33103e-08	-3.95	1.32094e-08	3.95	-1.29784e-08	-3.95	1.2852e-08	3.95	-1.28751e-08	-3.95	1.36373e-08	3.95	-1.28876e-08	-3.95	1.28199e-08	3.95	-1.29211e-08	-3.95	1.23009e-08	3.95	-1.29616e-08	-3.95	1.20706e-08	-3.95	1.20706e-08	-3.95	1.1663e-08	3.95	-1.30198e-08	-3.95	1.1441e-08	3.95	-1.30358e-08	-3.95	1.12481e-08	3.95	-1.30257e-08	-3.95	1.09862e-08
3.9	-8.00993e-09	-3.9	1.16152e-08	3.9	-9.91854e-09	-3.9	1.03431e-08	3.9	-1.00356e-08	-3.9	1.01252e-08	3.9	-9.81671e-09	-3.9	9.93293e-09	3.9	-9.76504e-09	-3.9	1.07001e-08	3.9	-9.80612e-09	-3.9	9.94505e-09	3.9	-9.84162e-09	-3.9	9.50032e-09	3.9	-9.90107e-09	-3.9	9.31932e-09	-3.9	9.31932e-09	-3.9	9.01689e-09	3.9	-9.94543e-09	-3.9	8.89489e-09	3.9	-1.00211e-08	-3.9	8.70484e-09	3.9	-1.00155e-08	-3.9	8.51542e-09
3.85	-5.76712e-09	-3.85	9.263e-09	3.85	-7.50663e-09	-3.85	8.12302e-09	3.85	-7.6739e-09	-3.85	7.93842e-09	3.85	-7.50997e-09	-3.85	7.79564e-09	3.85	-7.48108e-09	-3.85	8.40318e-09	3.85	-7.53504e-09	-3.85	7.82272e-09	3.85	-7.60509e-09	-3.85	7.47058e-09	3.85	-7.67542e-09	-3.85	7.33585e-09	-3.85	7.33585e-09	-3.85	7.11148e-09	3.85	-7.76034e-09	-3.85	7.01299e-09	3.85	-7.79877e-09	-3.85	6.86296e-09	3.85	-7.81416e-09	-3.85	6.72938e-09
3.8	-4.14984e-09	-3.8	7.53709e-09	3.8	-5.68442e-09	-3.8	6.49341e-09	3.8	-5.84301e-09	-3.8	6.3954e-09	3.8	-5.74833e-09	-3.8	6.2068e-09	3.8	-5.7462e-09	-3.8	6.74854e-09	3.8	-5.78867e-09	-3.8	6.22752e-09	3.8	-5.88267e-09	-3.8	5.96215e-09	3.8	-5.95153e-09	-3.8	5.8591e-09	-3.8	5.8591e-09	-3.8	5.69038e-09	3.8	-6.04223e-09	-3.8	5.60212e-09	3.8	-6.06806e-09	-3.8	5.50376e-09	3.8	-6.09438e-09	-3.8	5.40253e-09
3.75	-2.98937e-09	-3.75	6.25894e-09	3.75	-4.29932e-09	-3.75	5.31156e-09	3.75	-4.46e-09	-3.75	5.1388e-09	3.75	-4.40059e-09	-3.75	5.019e-09	3.75	-4.40697e-09	-3.75	5.49715e-09	3.75	-4.43871e-09	-3.75	5.05591e-09	3.75	-4.52989e-09	-3.75	4.83854e-09	3.75	-4.61227e-09	-3.75	4.74747e-09	-3.75	4.74747e-09	-3.75	4.62104e-09	3.75	-4.69179e-09	-3.75	4.54357e-09	3.75	-4.72053e-09	-3.75	4.47404e-09	3.75	-4.76352e-09	-3.75	4.41011e-09
3.7	-2.11128e-09	-3.7	5.27817e-09	3.7	-3.22525e-09	-3.7	4.38383e-09	3.7	-3.37247e-09	-3.7	4.21038e-09	3.7	-3.34603e-09	-3.7	4.10591e-09	3.7	-3.36232e-09	-3.7	4.50103e-09	3.7	-3.40507e-09	-3.7	4.12548e-09	3.7	-3.47648e-09	-3.7	3.94708e-09	3.7	-3.55166e-09	-3.7	3.88707e-09	-3.7	3.88707e-09	-3.7	3.80153e-09	3.7	-3.64252e-09	-3.7	3.73114e-09	3.7	-3.66139e-09	-3.7	3.6738e-09	3.7	-3.70391e-09	-3.7	3.61947e-09
3.65	-1.43838e-09	-3.65	4.48776e-09	3.65	-2.38695e-09	-3.65	3.6502e-09	3.65	-2.50887e-09	-3.65	3.48804e-09	3.65	-2.52164e-09	-3.65	3.37049e-09	3.65	-2.54179e-09	-3.65	3.71067e-09	3.65	-2.58611e-09	-3.65	3.39347e-09	3.65	-2.66465e-09	-3.65	3.25416e-09	3.65	-2.72974e-09	-3.65	3.20811e-09	-3.65	3.20811e-09	-3.65	3.14862e-09	3.65	-2.80621e-09	-3.65	3.07889e-09	3.65	-2.83148e-09	-3.65	3.04552e-09	3.65	-2.86902e-09	-3.65	3.0005e-09
3.6	-9.48288e-10	-3.6	3.84614e-09	3.6	-1.73253e-09	-3.6	3.07719e-09	3.6	-1.84052e-09	-3.6	2.92029e-09	3.6	-1.86832e-09	-3.6	2.79879e-09	3.6	-1.90518e-09	-3.6	3.06876e-09	3.6	-1.92207e-09	-3.6	2.81795e-09	3.6	-2.00573e-09	-3.6	2.70416e-09	3.6	-2.06311e-09	-3.6	2.65641e-09	-3.6	2.65641e-09	-3.6	2.61766e-09	3.6	-2.14135e-09	-3.6	2.54309e-09	3.6	-2.1632e-09	-3.6	2.53847e-09	3.6	-2.20531e-09	-3.6	2.50907e-09
3.55	-5.92007e-10	-3.55	3.29619e-09	3.55	-1.22218e-09	-3.55	2.60501e-09	3.55	-1.31776e-09	-3.55	2.4467e-09	3.55	-1.36612e-09	-3.55	2.34009e-09	3.55	-1.39484e-09	-3.55	2.56821e-09	3.55	-1.41887e-09	-3.55	2.35376e-09	3.55	-1.48548e-09	-3.55	2.25826e-09	3.55	-1.53561e-09	-3.55	2.22059e-09	-3.55	2.22059e-09	-3.55	2.18698e-09	3.55	-1.61904e-09	-3.55	2.14583e-09	3.55	-1.6347e-09	-3.55	2.12597e-09	3.55	-1.67589e-09	-3.55	2.09571e-09
3.5	-3.18229e-10	-3.5	2.83068e-09	3.5	-8.28582e-10	-3.5	2.20796e-09	3.5	-9.07382e-10	-3.5	2.0676e-09	3.5	-9.55114e-10	-3.5	1.97099e-09	3.5	-9.98318e-10	-3.5	2.14475e-09	3.5	-1.02654e-09	-3.5	1.96455e-09	3.5	-1.08446e-09	-3.5	1.8919e-09	3.5	-1.13089e-09	-3.5	1.85779e-09	-3.5	1.85779e-09	-3.5	1.83408e-09	3.5	-1.19999e-09	-3.5	1.79714e-09	3.5	-1.22804e-09	-3.5	1.77861e-09	3.5	-1.26199e-09	-3.5	1.7581e-09
3.45	-1.02308e-10	-3.45	2.43724e-09	3.45	-5.24587e-10	-3.45	1.8752e-09	3.45	-5.84684e-10	-3.45	1.7546e-09	3.45	-6.38687e-10	-3.45	1.6571e-09	3.45	-6.79737e-10	-3.45	1.81107e-09	3.45	-7.12117e-10	-3.45	1.65445e-09	3.45	-7.76498e-10	-3.45	1.59322e-09	3.45	-8.1525e-10	-3.45	1.56376e-09	-3.45	1.56376e-09	-3.45	1.53107e-09	3.45	-8.73815e-10	-3.45	1.50812e-09	3.45	-8.91499e-10	-3.45	1.49996e-09	3.45	-9.27927e-10	-3.45	1.48234e-09
3.4	5.48128e-11	-3.4	2.08673e-09	3.4	-2.82364e-10	-3.4	1.60687e-09	3.4	-3.3167e-10	-3.4	1.48613e-09	3.4	-3.89461e-10	-3.4	1.39953e-09	3.4	-4.21799e-10	-3.4	1.52248e-09	3.4	-4.56965e-10	-3.4	1.39504e-09	3.4	-5.01466e-10	-3.4	1.34702e-09	3.4	-5.46724e-10	-3.4	1.31197e-09	-3.4	1.31197e-09	-3.4	1.28776e-09	3.4	-6.04691e-10	-3.4	1.27715e-09	3.4	-6.30397e-10	-3.4	1.26646e-09	3.4	-6.61009e-10	-3.4	1.24183e-09
3.35	1.97405e-10	-3.35	1.78448e-09	3.35	-8.07511e-11	-3.35	1.3673e-09	3.35	-1.25068e-10	-3.35	1.25658e-09	3.35	-1.75098e-10	-3.35	1.18654e-09	3.35	-2.07032e-10	-3.35	1.28629e-09	3.35	-2.51869e-10	-3.35	1.17208e-09	3.35	-2.83046e-10	-3.35	1.12903e-09	3.35	-3.37327e-10	-3.35	1.10929e-09	-3.35	1.10929e-09	-3.35	1.09342e-09	3.35	-3.92331e-10	-3.35	1.07644e-09	3.35	-4.15394e-10	-3.35	1.07005e-09	3.35	-4.49727e-10	-3.35	1.04814e-09
3.3	3.28281e-10	-3.3	1.52645e-09	3.3	8.41899e-11	-3.3	1.1584e-09	3.3	5.23633e-11	-3.3	1.0672e-09	3.3	7.09399e-12	-3.3	9.98853e-10	3.3	-3.21232e-11	-3.3	1.08297e-09	3.3	-8.87561e-11	-3.3	9.83407e-10	3.3	-1.21617e-10	-3.3	9.55814e-10	3.3	-1.63996e-10	-3.3	9.3669e-10	-3.3	9.3669e-10	-3.3	9.18356e-10	3.3	-2.13454e-10	-3.3	9.01967e-10	3.3	-2.39589e-10	-3.3	9.06521e-10	3.3	-2.65336e-10	-3.3	8.89105e-10
3.25	4.41589e-10	-3.25	1.3025e-09	3.25	2.34022e-10	-3.25	9.94493e-10	3.25	1.99316e-10	-3.25	9.09754e-10	3.25	1.56446e-10	-3.25	8.39863e-10	3.25	1.22128e-10	-3.25	9.15326e-10	3.25	7.11933e-11	-3.25	8.41681e-10	3.25	3.48718e-11	-3.25	8.16547e-10	3.25	-1.05912e-11	-3.25	7.85175e-10	-3.25	7.85175e-10	-3.25	7.71883e-10	3.25	-5.14918e-11	-3.25	7.63264e-10	3.25	-8.55491e-11	-3.25	7.72843e-10	3.25	-1.1655e-10	-3.25	7.46873e-10
3.2	5.3855e-10	-3.2	1.10998e-09	3.2	3.7701e-10	-3.2	8.54737e-10	3.2	3.31294e-10	-3.2	7.70974e-10	3.2	2.95823e-10	-3.2	7.20503e-10	3.2	2.59628e-10	-3.2	7.70663e-10	3.2	1.97035e-10	-3.2	7.14324e-10	3.2	1.72506e-10	-3.2	6.86597e-10	3.2	1.21202e-10	-3.2	6.66976e-10	-3.2	6.66976e-10	-3.2	6.5738e-10	3.2	7.02337e-11	-3.2	6.4924e-10	3.2	4.08482e-11	-3.2	6.45149e-10	3.2	1.75485e-11	-3.2	6.32074e-10
3.15	6.52346e-10	-3.15	9.42994e-10	3.15	4.91782e-10	-3.15	7.04939e-10	3.15	4.49973e-10	-3.15	6.50284e-10	3.15	4.24375e-10	-3.15	6.13609e-10	3.15	3.79291e-10	-3.15	6.45259e-10	3.15	3.14737e-10	-3.15	5.9839e-10	3.15	2.87969e-10	-3.15	5.77506e-10	3.15	2.34931e-10	-3.15	5.64804e-10	-3.15	5.64804e-10	-3.15	5.55697e-10	3.15	1.90461e-10	-3.15	5.38003e-10	3.15	1.60882e-10	-3.15	5.45335e-10	3.15	1.38517e-10	-3.15	5.34439e-10
3.1	7.53146e-10	-3.1	8.0323e-10	3.1	6.07851e-10	-3.1	5.93668e-10	3.1	5.65958e-10	-3.1	5.56749e-10	3.1	5.3616e-10	-3.1	5.09417e-10	3.1	4.91252e-10	-3.1	5.48028e-10	3.1	4.27691e-10	-3.1	5.0701e-10	3.1	3.92767e-10	-3.1	4.94139e-10	3.1	3.44358e-10	-3.1	4.74325e-10	-3.1	4.74325e-10	-3.1	4.65276e-10	3.1	3.06463e-10	-3.1	4.47128e-10	3.1	2.70057e-10	-3.1	4.64005e-10	3.1	2.40739e-10	-3.1	4.50852e-10
3.05	8.35621e-10	-3.05	6.64897e-10	3.05	7.23693e-10	-3.05	5.14905e-10	3.05	6.68188e-10	-3.05	4.64223e-10	3.05	6.42228e-10	-3.05	4.33727e-10	3.05	5.99249e-10	-3.05	4.59064e-10	3.05	5.44754e-10	-3.05	4.25983e-10	3.05	5.07229e-10	-3.05	4.20646e-10	3.05	4.49064e-10	-3.05	4.00739e-10	-3.05	4.00739e-10	-3.05	3.91825e-10	3.05	4.02793e-10	-3.05	3.86833e-10	3.05	3.6504e-10	-3.05	3.85596e-10	3.05	3.35452e-10	-3.05	3.80524e-10
3	9.2238e-10	-3	5.6041e-10	3	8.22018e-10	-3	4.21707e-10	3	7.72961e-10	-3	3.93777e-10	3	7.42111e-10	-3	3.6701e-10	3	6.99636e-10	-3	3.81858e-10	3	6.18558e-10	-3	3.59375e-10	3	5.95638e-10	-3	3.50857e-10	3	5.36757e-10	-3	3.3339e-10	-3	3.3339e-10	-3	3.30284e-10	3	4.86774e-10	-3	3.2041e-10	3	4.54383e-10	-3	3.2419e-10	3	4.25107e-10	-3	3.1554e-10
2.95	1.01937e-09	-2.95	4.68862e-10	2.95	9.24383e-10	-2.95	3.5419e-10	2.95	8.72574e-10	-2.95	3.33626e-10	2.95	8.45478e-10	-2.95	2.97978e-10	2.95	7.91867e-10	-2.95	3.19181e-10	2.95	7.02633e-10	-2.95	2.96151e-10	2.95	6.77927e-10	-2.95	2.91766e-10	2.95	6.19888e-10	-2.95	2.74585e-10	-2.95	2.74585e-10	-2.95	2.61766e-10	2.95	5.84964e-10	-2.95	2.5488e-10	2.95	5.40528e-10	-2.95	2.70848e-10	2.95	5.16185e-10	-2.95	2.64075e-10
2.9	1.09824e-09	-2.9	3.93045e-10	2.9	1.03763e-09	-2.9	3.08011e-10	2.9	9.61496e-10	-2.9	2.7786e-10	2.9	9.36176e-10	-2.9	2.51446e-10	2.9	8.90082e-10	-2.9	2.64821e-10	2.9	8.02835e-10	-2.9	2.45225e-10	2.9	7.74888e-10	-2.9	2.46235e-10	2.9	7.11909e-10	-2.9	2.30638e-10	-2.9	2.30638e-10	-2.9	2.20225e-10	2.9	6.67338e-10	-2.9	2.185e-10	2.9	6.25764e-10	-2.9	2.26202e-10	2.9	5.92287e-10	-2.9	2.17492e-10
2.85	1.17303e-09	-2.85	3.2137e-10	2.85	1.13331e-09	-2.85	2.62978e-10	2.85	1.05051e-09	-2.85	2.30402e-10	2.85	1.03407e-09	-2.85	2.12523e-10	2.85	9.77279e-10	-2.85	2.10781e-10	2.85	8.74055e-10	-2.85	2.03079e-10	2.85	8.59627e-10	-2.85	1.98188e-10	2.85	7.83205e-10	-2.85	1.85091e-10	-2.85	1.85091e-10	-2.85	1.86993e-10	2.85	7.39207e-10	-2.85	1.88264e-10	2.85	6.89956e-10	-2.85	1.83062e-10	2.85	6.70318e-10	-2.85	1.78039e-10
2.8	1.26643e-09	-2.8	2.6573e-10	2.8	1.2256e-09	-2.8	2.01564e-10	2.8	1.13881e-09	-2.8	1.87532e-10	2.8	1.12165e-09	-2.8	1.66261e-10	2.8	1.06362e-09	-2.8	1.6286e-10	2.8	9.5924e-10	-2.8	1.62203e-10	2.8	9.25309e-10	-2.8	1.5733e-10	2.8	8.49846e-10	-2.8	1.46303e-10	-2.8	1.46303e-10	-2.8	1.44981e-10	2.8	8.21328e-10	-2.8	1.34804e-10	2.8	7.67018e-10	-2.8	1.45469e-10	2.8	7.4467e-10	-2.8	1.4138e-10
2.75	1.35049e-09	-2.75	2.14745e-10	2.75	1.32375e-09	-2.75	1.56134e-10	2.75	1.2248e-09	-2.75	1.49038e-10	2.75	1.20666e-09	-2.75	1.26261e-10	2.75	1.14655e-09	-2.75	1.34476e-10	2.75	1.04494e-09	-2.75	1.31614e-10	2.75	9.90966e-10	-2.75	1.26446e-10	2.75	9.29745e-10	-2.75	1.12363e-10	-2.75	1.12363e-10	-2.75	1.06126e-10	2.75	8.89459e-10	-2.75	1.0233e-10	2.75	8.37102e-10	-2.75	1.11606e-10	2.75	8.12001e-10	-2.75	1.06649e-10
2.7	1.41595e-09	-2.7	1.64038e-10	2.7	1.42927e-09	-2.7	1.22835e-10	2.7	1.31376e-09	-2.7	1.1206e-10	2.7	1.28693e-09	-2.7	1.0073e-10	2.7	1.22167e-09	-2.7	9.37017e-11	2.7	1.11166e-09	-2.7	9.6934e-11	2.7	1.07024e-09	-2.7	9.05704e-11	2.7	1.00621e-09	-2.7	8.34408e-11	-2.7	8.34408e-11	-2.7	8.70014e-11	2.7	9.49846e-10	-2.7	7.95182e-11	2.7	8.98036e-10	-2.7	8.12606e-11	2.7	8.76547e-10	-2.7	7.01845e-11
2.65	1.49881e-09	-2.65	1.22953e-10	2.65	1.51214e-09	-2.65	8.90552e-11	2.65	1.40352e-09	-2.65	8.26159e-11	2.65	1.37799e-09	-2.65	6.76579e-11	2.65	1.30409e-09	-2.65	5.93751e-11	2.65	1.17584e-09	-2.65	6.26579e-11	2.65	1.13968e-09	-2.65	6.03768e-11	2.65	1.06218e-09	-2.65	5.0966e-11	-2.65	5.0966e-11	-2.65	5.14542e-11	2.65	1.00403e-09	-2.65	4.46276e-11	2.65	9.66723e-10	-2.65	4.76243e-11	2.65	9.42397e-10	-2.65	4.10008e-11
2.6	1.57825e-09	-2.6	8.96192e-11	2.6	1.59964e-09	-2.6	5.45435e-11	2.6	1.4801e-09	-2.6	5.51243e-11	2.6	1.45634e-09	-2.6	3.44425e-11	2.6	1.3827e-09	-2.6	3.95182e-11	2.6	1.23799e-09	-2.6	3.23886e-11	2.6	1.19964e-09	-2.6	3.75906e-11	2.6	1.1219e-09	-2.6	2.19593e-11	-2.6	2.19593e-11	-2.6	1.91647e-11	2.6	1.07481e-09	-2.6	1.26748e-11	2.6	1.02049e-09	-2.6	2.39037e-11	2.6	9.99526e-10	-2.6	2.14131e-11
2.55	1.65216e-09	-2.55	5.44761e-11	2.55	1.69768e-09	-2.55	3.55536e-11	2.55	1.55905e-09	-2.55	2.23381e-11	2.55	1.5417e-09	-2.55	2.46866e-11	2.55	1.4551e-09	-2.55	1.35502e-11	2.55	1.31166e-09	-2.55	1.37859e-11	2.55	1.27006e-09	-2.55	1.61681e-11	2.55	1.19208e-09	-2.55	2.84231e-13	-2.55	2.84231e-13	-2.55	2.70006e-12	2.55	1.13354e-09	-2.55	-3.3353e-12	2.55	1.07833e-09	-2.55	-2.61981e-12	2.55	1.0543e-09	-2.55	-9.35502e-13
2.5	1.71938e-09	-2.5	2.45098e-11	2.5	1.7872e-09	-2.5	1.93078e-11	2.5	1.65772e-09	-2.5	5.70419e-13	2.5	1.62789e-09	-2.5	3.02833e-12	2.5	1.53645e-09	-2.5	-1.14919e-11	2.5	1.37797e-09	-2.5	-1.51703e-11	2.5	1.34926e-09	-2.5	-1.23673e-11	2.5	1.25205e-09	-2.5	-2.10626e-11	-2.5	-2.10626e-11	-2.5	-1.66013e-11	2.5	1.18508e-09	-2.5	-2.62898e-11	2.5	1.13373e-09	-2.5	-1.92612e-11	2.5	1.11076e-09	-2.5	-2.87051e-11
2.45	1.81344e-09	-2.45	7.20343e-12	2.45	1.87892e-09	-2.45	-1.23589e-11	2.45	1.74204e-09	-2.45	-1.6576e-11	2.45	1.71349e-09	-2.45	-3.65676e-11	2.45	1.615e-09	-2.45	-3.62814e-11	2.45	1.43034e-09	-2.45	-3.99262e-11	2.45	1.40438e-09	-2.45	-3.13572e-11	2.45	1.3075e-09	-2.45	-5.05238e-11	-2.45	-5.05238e-11	-2.45	-4.52881e-11	2.45	1.24752e-09	-2.45	-5.1677e-11	2.45	1.18792e-09	-2.45	-4.17023e-11	2.45	1.16667e-09	-2.45	-4.5153e-11
2.4	1.89981e-09	-2.4	-1.58942e-11	2.4	1.97111e-09	-2.4	-3.86299e-11	2.4	1.81979e-09	-2.4	-4.09026e-11	2.4	1.78905e-09	-2.4	-4.70137e-11	2.4	1.68803e-09	-2.4	-5.68201e-11	2.4	1.52374e-09	-2.4	-5.22494e-11	2.4	1.46739e-09	-2.4	-5.01198e-11	2.4	1.37669e-09	-2.4	-6.84279e-11	-2.4	-6.84279e-11	-2.4	-6.31669e-11	2.4	1.31308e-09	-2.4	-6.97158e-11	2.4	1.23955e-09	-2.4	-6.31417e-11	2.4	1.22717e-09	-2.4	-5.64494e-11
2.35	1.96592e-09	-2.35	-4.63656e-11	2.35	2.06205e-09	-2.35	-5.0406e-11	2.35	1.90469e-09	-2.35	-5.47158e-11	2.35	1.87562e-09	-2.35	-5.33016e-11	2.35	1.76911e-09	-2.35	-7.67275e-11	2.35	1.59226e-09	-2.35	-6.97242e-11	2.35	1.53932e-09	-2.35	-6.84363e-11	2.35	1.44053e-09	-2.35	-8.49178e-11	-2.35	-8.49178e-11	-2.35	-7.50609e-11	2.35	1.36298e-09	-2.35	-8.02881e-11	2.35	1.30289e-09	-2.35	-8.58269e-11	2.35	1.27536e-09	-2.35	-8.07341e-11
2.3	2.05187e-09	-2.3	-6.47158e-11	2.3	2.13581e-09	-2.3	-8.31753e-11	2.3	1.98305e-09	-2.3	-7.74093e-11	2.3	1.9609e-09	-2.3	-8.96232e-11	2.3	1.85304e-09	-2.3	-1.0464e-10	2.3	1.6569e-09	-2.3	-9.97578e-11	2.3	1.6051e-09	-2.3	-8.97915e-11	2.3	1.49406e-09	-2.3	-1.01542e-10	-2.3	-1.01542e-10	-2.3	-1.06155e-10	2.3	1.41729e-09	-2.3	-1.11449e-10	2.3	1.35687e-09	-2.3	-1.05196e-10	2.3	1.33227e-09	-2.3	-1.0661e-10
2.25	2.12734e-09	-2.25	-8.30491e-11	2.25	2.21046e-09	-2.25	-1.06323e-10	2.25	2.07636e-09	-2.25	-9.90592e-11	2.25	2.03678e-09	-2.25	-1.10145e-10	2.25	1.93152e-09	-2.25	-1.20136e-10	2.25	1.72827e-09	-2.25	-1.18679e-10	2.25	1.66628e-09	-2.25	-1.07241e-10	2.25	1.56437e-09	-2.25	-1.19833e-10	-2.25	-1.19833e-10	-2.25	-1.31776e-10	2.25	1.4886e-09	-2.25	-1.23662e-10	2.25	1.4073e-09	-2.25	-1.20253e-10	2.25	1.38565e-09	-2.25	-1.2128e-10
2.2	2.19356e-09	-2.2	-1.06837e-10	2.2	2.2865e-09	-2.2	-1.0645e-10	2.2	2.14716e-09	-2.2	-1.19681e-10	2.2	2.10868e-09	-2.2	-1.23031e-10	2.2	1.99635e-09	-2.2	-1.41658e-10	2.2	1.79569e-09	-2.2	-1.33216e-10	2.2	1.742e-09	-2.2	-1.28022e-10	2.2	1.63189e-09	-2.2	-1.36725e-10	-2.2	-1.36725e-10	-2.2	-1.35421e-10	2.2	1.54017e-09	-2.2	-1.4712e-10	2.2	1.46319e-09	-2.2	-1.38139e-10	2.2	1.43994e-09	-2.2	-1.43737e-10
2.15	2.26576e-09	-2.15	-1.21811e-10	2.15	2.34244e-09	-2.15	-1.20599e-10	2.15	2.22821e-09	-2.15	-1.35757e-10	2.15	2.19664e-09	-2.15	-1.4574e-10	2.15	2.07649e-09	-2.15	-1.58576e-10	2.15	1.85744e-09	-2.15	-1.55276e-10	2.15	1.82088e-09	-2.15	-1.42811e-10	2.15	1.68477e-09	-2.15	-1.60259e-10	-2.15	-1.60259e-10	-2.15	-1.58643e-10	2.15	1.60089e-09	-2.15	-1.6467e-10	2.15	1.52084e-09	-2.15	-1.60343e-10	2.15	1.49637e-09	-2.15	-1.60815e-10
2.1	2.35494e-09	-2.1	-1.384e-10	2.1	2.40026e-09	-2.1	-1.55403e-10	2.1	2.30558e-09	-2.1	-1.53812e-10	2.1	2.26984e-09	-2.1	-1.77918e-10	2.1	2.15387e-09	-2.1	-1.70721e-10	2.1	1.92329e-09	-2.1	-1.79181e-10	2.1	1.87566e-09	-2.1	-1.60352e-10	2.1	1.74718e-09	-2.1	-1.67447e-10	-2.1	-1.67447e-10	-2.1	-1.84399e-10	2.1	1.66347e-09	-2.1	-1.82354e-10	2.1	1.5782e-09	-2.1	-1.7105e-10	2.1	1.55113e-09	-2.1	-1.74518e-10
2.05	2.43735e-09	-2.05	-1.6233e-10	2.05	2.46034e-09	-2.05	-1.61446e-10	2.05	2.37614e-09	-2.05	-1.71934e-10	2.05	2.34134e-09	-2.05	-1.67834e-10	2.05	2.23103e-09	-2.05	-1.87353e-10	2.05	2.00912e-09	-2.05	-1.81285e-10	2.05	1.94256e-09	-2.05	-1.77497e-10	2.05	1.82371e-09	-2.05	-1.83103e-10	-2.05	-1.83103e-10	-2.05	-1.87059e-10	2.05	1.73253e-09	-2.05	-1.92437e-10	2.05	1.63315e-09	-2.05	-1.86562e-10	2.05	1.60956e-09	-2.05	-1.89593e-10
2	2.49272e-09	-2	-1.83423e-10	2	2.50873e-09	-2	-1.77489e-10	2	2.43995e-09	-2	-1.87614e-10	2	2.4073e-09	-2	-1.87379e-10	2	2.2932e-09	-2	-2.05357e-10	2	2.07847e-09	-2	-1.96099e-10	2	2.01803e-09	-2	-1.95661e-10	2	1.88262e-09	-2	-2.01427e-10	-2	-2.01427e-10	-2	-2.05399e-10	2	1.7808e-09	-2	-2.07041e-10	2	1.69436e-09	-2	-2.03379e-10	2	1.66336e-09	-2	-2.12066e-10
1.95	2.56461e-09	-1.95	-1.98708e-10	1.95	2.52882e-09	-1.95	-2.05391e-10	1.95	2.4982e-09	-1.95	-1.98683e-10	1.95	2.46548e-09	-1.95	-2.10264e-10	1.95	2.35929e-09	-1.95	-2.18252e-10	1.95	2.13304e-09	-1.95	-2.19809e-10	1.95	2.08304e-09	-1.95	-2.10214e-10	1.95	1.93736e-09	-1.95	-2.15929e-10	-1.95	-2.15929e-10	-1.95	-2.25625e-10	1.95	1.84301e-09	-1.95	-2.26795e-10	1.95	1.75408e-09	-1.95	-2.21619e-10	1.95	1.72623e-09	-1.95	-2.22394e-10
1.9	2.63912e-09	-1.9	-2.13539e-10	1.9	2.54967e-09	-1.9	-2.3586e-10	1.9	2.54681e-09	-1.9	-2.20861e-10	1.9	2.51815e-09	-1.9	-2.19649e-10	1.9	2.41807e-09	-1.9	-2.33613e-10	1.9	2.20958e-09	-1.9	-2.35086e-10	1.9	2.1401e-09	-1.9	-2.23109e-10	1.9	2.00933e-09	-1.9	-2.26055e-10	-1.9	-2.26055e-10	-1.9	-2.273e-10	1.9	1.91272e-09	-1.9	-2.34202e-10	1.9	1.80842e-09	-1.9	-2.27889e-10	1.9	1.78112e-09	-1.9	-2.30542e-10
1.85	2.6855e-09	-1.85	-2.27469e-10	1.85	2.56019e-09	-1.85	-2.3134e-10	1.85	2.59227e-09	-1.85	-2.36079e-10	1.85	2.56076e-09	-1.85	-2.22595e-10	1.85	2.46549e-09	-1.85	-2.53603e-10	1.85	2.27373e-09	-1.85	-2.43654e-10	1.85	2.21144e-09	-1.85	-2.38705e-10	1.85	2.07113e-09	-1.85	-2.44084e-10	-1.85	-2.44084e-10	-1.85	-2.39581e-10	1.85	1.95387e-09	-1.85	-2.41382e-10	1.85	1.86198e-09	-1.85	-2.44387e-10	1.85	1.83537e-09	-1.85	-2.5182e-10
1.8	2.72783e-09	-1.8	-2.4756e-10	1.8	2.54743e-09	-1.8	-2.48267e-10	1.8	2.62451e-09	-1.8	-2.46449e-10	1.8	2.5945e-09	-1.8	-2.5761e-10	1.8	2.51432e-09	-1.8	-2.72878e-10	1.8	2.32276e-09	-1.8	-2.65572e-10	1.8	2.26778e-09	-1.8	-2.61271e-10	1.8	2.12111e-09	-1.8	-2.61254e-10	-1.8	-2.61254e-10	-1.8	-2.61675e-10	1.8	1.99715e-09	-1.8	-2.61995e-10	1.8	1.92936e-09	-1.8	-2.57669e-10	1.8	1.90758e-09	-1.8	-2.66129e-10
1.75	2.7682e-09	-1.75	-2.60985e-10	1.75	2.52179e-09	-1.75	-2.73341e-10	1.75	2.64279e-09	-1.75	-2.62399e-10	1.75	2.60823e-09	-1.75	-2.65202e-10	1.75	2.54677e-09	-1.75	-2.83307e-10	1.75	2.36243e-09	-1.75	-2.8382e-10	1.75	2.30028e-09	-1.75	-2.71237e-10	1.75	2.18269e-09	-1.75	-2.6808e-10	-1.75	-2.6808e-10	-1.75	-2.78206e-10	1.75	2.06659e-09	-1.75	-2.75066e-10	1.75	1.96512e-09	-1.75	-2.65825e-10	1.75	1.93772e-09	-1.75	-2.7559e-10
1.7	2.8067e-09	-1.7	-2.82271e-10	1.7	2.51591e-09	-1.7	-2.85099e-10	1.7	2.65676e-09	-1.7	-2.83012e-10	1.7	2.6234e-09	-1.7	-2.7207e-10	1.7	2.56751e-09	-1.7	-2.93777e-10	1.7	2.41423e-09	-1.7	-2.87027e-10	1.7	2.35794e-09	-1.7	-2.83332e-10	1.7	2.23135e-09	-1.7	-2.80302e-10	-1.7	-2.80302e-10	-1.7	-2.92128e-10	1.7	2.1196e-09	-1.7	-2.88357e-10	1.7	2.02502e-09	-1.7	-2.83155e-10	1.7	1.98703e-09	-1.7	-2.93366e-10
1.65	2.81676e-09	-1.65	-3.04753e-10	1.65	2.48645e-09	-1.65	-2.91092e-10	1.65	2.65479e-09	-1.65	-2.97287e-10	1.65	2.63182e-09	-1.65	-3.02666e-10	1.65	2.57328e-09	-1.65	-3.10485e-10	1.65	2.44891e-09	-1.65	-3.04711e-10	1.65	2.38631e-09	-1.65	-2.97254e-10	1.65	2.2618e-09	-1.65	-3.00494e-10	-1.65	-3.00494e-10	-1.65	-3.09938e-10	1.65	2.15262e-09	-1.65	-3.07581e-10	1.65	2.07119e-09	-1.65	-3.02531e-10	1.65	2.03149e-09	-1.65	-3.0797e-10
1.6	2.83724e-09	-1.6	-3.15922e-10	1.6	2.44761e-09	-1.6	-3.16596e-10	1.6	2.64684e-09	-1.6	-3.06613e-10	1.6	2.62224e-09	-1.6	-3.2444e-10	1.6	2.59812e-09	-1.6	-3.27512e-10	1.6	2.47166e-09	-1.6	-3.23927e-10	1.6	2.41319e-09	-1.6	-3.15333e-10	1.6	2.29909e-09	-1.6	-3.10451e-10	-1.6	-3.10451e-10	-1.6	-3.28194e-10	1.6	2.2069e-09	-1.6	-3.15224e-10	1.6	2.11044e-09	-1.6	-3.10081e-10	1.6	2.07533e-09	-1.6	-3.21294e-10
1.55	2.86144e-09	-1.55	-3.27613e-10	1.55	2.41214e-09	-1.55	-3.42427e-10	1.55	2.62543e-09	-1.55	-3.31426e-10	1.55	2.60433e-09	-1.55	-3.28708e-10	1.55	2.5962e-09	-1.55	-3.37276e-10	1.55	2.50251e-09	-1.55	-3.32975e-10	1.55	2.43045e-09	-1.55	-3.26267e-10	1.55	2.34086e-09	-1.55	-3.26368e-10	-1.55	-3.26368e-10	-1.55	-3.33783e-10	1.55	2.24231e-09	-1.55	-3.26932e-10	1.55	2.14224e-09	-1.55	-3.26494e-10	1.55	2.10723e-09	-1.55	-3.35586e-10
1.5	2.83898e-09	-1.5	-3.53681e-10	1.5	2.37787e-09	-1.5	-3.47722e-10	1.5	2.59457e-09	-1.5	-3.42427e-10	1.5	2.57974e-09	-1.5	-3.5289e-10	1.5	2.57637e-09	-1.5	-3.57132e-10	1.5	2.51859e-09	-1.5	-3.33632e-10	1.5	2.4582e-09	-1.5	-3.42284e-10	1.5	2.36422e-09	-1.5	-3.41358e-10	-1.5	-3.41358e-10	-1.5	-3.51122e-10	1.5	2.25788e-09	-1.5	-3.42747e-10	1.5	2.17619e-09	-1.5	-3.40567e-10	1.5	2.14177e-09	-1.5	-3.49954e-10
1.45	2.82749e-09	-1.45	-3.674e-10	1.45	2.33755e-09	-1.45	-3.65271e-10	1.45	2.5611e-09	-1.45	-3.53799e-10	1.45	2.54948e-09	-1.45	-3.68528e-10	1.45	2.55996e-09	-1.45	-3.74083e-10	1.45	2.51748e-09	-1.45	-3.6804e-10	1.45	2.47458e-09	-1.45	-3.57334e-10	1.45	2.35909e-09	-1.45	-3.65204e-10	-1.45	-3.65204e-10	-1.45	-3.61323e-10	1.45	2.27073e-09	-1.45	-3.56997e-10	1.45	2.20484e-09	-1.45	-3.56753e-10	1.45	2.16712e-09	-1.45	-3.57075e-10
1.4	2.8235e-09	-1.4	-3.84116e-10	1.4	2.29996e-09	-1.4	-3.9271e-10	1.4	2.5201e-09	-1.4	-3.81095e-10	1.4	2.502e-09	-1.4	-3.80716e-10	1.4	2.5307e-09	-1.4	-3.84318e-10	1.4	2.51746e-09	-1.4	-3.88662e-10	1.4	2.46234e-09	-1.4	-3.72072e-10	1.4	2.40411e-09	-1.4	-3.73503e-10	-1.4	-3.73503e-10	-1.4	-3.73587e-10	1.4	2.31604e-09	-1.4	-3.74336e-10	1.4	2.22145e-09	-1.4	-3.66155e-10	1.4	2.18373e-09	-1.4	-3.71022e-10
1.35	2.79476e-09	-1.35	-4.08332e-10	1.35	2.2809e-09	-1.35	-4.02768e-10	1.35	2.47246e-09	-1.35	-3.92331e-10	1.35	2.45527e-09	-1.35	-3.83468e-10	1.35	2.48961e-09	-1.35	-4.01093e-10	1.35	2.49811e-09	-1.35	-3.89554e-10	1.35	2.45464e-09	-1.35	-3.86684e-10	1.35	2.40206e-09	-1.35	-3.88216e-10	-1.35	-3.88216e-10	-1.35	-3.87744e-10	1.35	2.30246e-09	-1.35	-3.81011e-10	1.35	2.23384e-09	-1.35	-3.87004e-10	1.35	2.19415e-09	-1.35	-3.94329e-10
1.3	2.76611e-09	-1.3	-4.25646e-10	1.3	2.26242e-09	-1.3	-4.10748e-10	1.3	2.42433e-09	-1.3	-4.07162e-10	1.3	2.41487e-09	-1.3	-4.12945e-10	1.3	2.44646e-09	-1.3	-4.18921e-10	1.3	2.48244e-09	-1.3	-4.11867e-10	1.3	2.4503e-09	-1.3	-4.01582e-10	1.3	2.39754e-09	-1.3	-4.09393e-10	-1.3	-4.09393e-10	-1.3	-4.08938e-10	1.3	2.30469e-09	-1.3	-4.05925e-10	1.3	2.25294e-09	-1.3	-4.05857e-10	1.3	2.20544e-09	-1.3	-4.032e-10
1.25	2.74717e-09	-1.25	-4.49449e-10	1.25	2.23958e-09	-1.25	-4.53826e-10	1.25	2.38136e-09	-1.25	-4.25267e-10	1.25	2.37252e-09	-1.25	-4.2621e-10	1.25	2.41629e-09	-1.25	-4.33667e-10	1.25	2.45441e-09	-1.25	-4.33936e-10	1.25	2.41886e-09	-1.25	-4.20831e-10	1.25	2.39411e-09	-1.25	-4.17911e-10	-1.25	-4.17911e-10	-1.25	-4.25587e-10	1.25	2.30146e-09	-1.25	-4.18256e-10	1.25	2.24911e-09	-1.25	-4.16572e-10	1.25	2.20545e-09	-1.25	-4.15363e-10
1.2	2.73301e-09	-1.2	-4.72638e-10	1.2	2.23703e-09	-1.2	-4.77461e-10	1.2	2.34923e-09	-1.2	-4.50695e-10	1.2	2.32741e-09	-1.2	-4.31647e-10	1.2	2.36581e-09	-1.2	-4.48397e-10	1.2	2.43118e-09	-1.2	-4.39946e-10	1.2	2.3824e-09	-1.2	-4.37556e-10	1.2	2.37863e-09	-1.2	-4.31908e-10	-1.2	-4.31908e-10	-1.2	-4.34433e-10	1.2	2.29873e-09	-1.2	-4.32203e-10	1.2	2.25022e-09	-1.2	-4.36924e-10	1.2	2.20694e-09	-1.2	-4.31052e-10
1.15	2.69927e-09	-1.15	-4.93823e-10	1.15	2.24432e-09	-1.15	-4.84792e-10	1.15	2.31217e-09	-1.15	-4.63404e-10	1.15	2.28861e-09	-1.15	-4.67621e-10	1.15	2.31544e-09	-1.15	-4.71476e-10	1.15	2.39229e-09	-1.15	-4.44634e-10	1.15	2.37309e-09	-1.15	-4.52151e-10	1.15	2.34538e-09	-1.15	-4.554e-10	-1.15	-4.554e-10	-1.15	-4.55694e-10	1.15	2.27279e-09	-1.15	-4.53026e-10	1.15	2.24156e-09	-1.15	-4.57832e-10	1.15	2.19269e-09	-1.15	-4.54409e-10
1.1	2.68691e-09	-1.1	-5.17003e-10	1.1	2.22926e-09	-1.1	-5.13005e-10	1.1	2.28033e-09	-1.1	-4.87999e-10	1.1	2.25246e-09	-1.1	-4.90852e-10	1.1	2.27443e-09	-1.1	-4.85263e-10	1.1	2.34447e-09	-1.1	-4.85078e-10	1.1	2.3423e-09	-1.1	-4.71762e-10	1.1	2.32535e-09	-1.1	-4.69473e-10	-1.1	-4.69473e-10	-1.1	-4.73446e-10	1.1	2.24858e-09	-1.1	-4.68749e-10	1.1	2.21924e-09	-1.1	-4.63429e-10	1.1	2.18282e-09	-1.1	-4.60217e-10
1.05	2.68629e-09	-1.05	-5.42279e-10	1.05	2.23565e-09	-1.05	-5.3494e-10	1.05	2.25021e-09	-1.05	-5.11675e-10	1.05	2.21696e-09	-1.05	-4.97064e-10	1.05	2.24361e-09	-1.05	-4.98873e-10	1.05	2.30656e-09	-1.05	-5.08182e-10	1.05	2.28134e-09	-1.05	-4.89514e-10	1.05	2.29642e-09	-1.05	-4.84657e-10	-1.05	-4.84657e-10	-1.05	-4.84144e-10	1.05	2.23438e-09	-1.05	-4.82258e-10	1.05	2.20089e-09	-1.05	-4.81307e-10	1.05	2.18256e-09	-1.05	-4.76689e-10
1	2.67584e-09	-1	-5.69256e-10	1	2.26325e-09	-1	-5.55326e-10	1	2.23276e-09	-1	-5.28846e-10	1	2.19609e-09	-1	-5.27104e-10	1	2.20365e-09	-1	-5.22112e-10	1	2.26742e-09	-1	-5.12214e-10	1	2.24682e-09	-1	-5.00068e-10	1	2.257e-09	-1	-5.03006e-10	-1	-5.03006e-10	-1	-5.01188e-10	1	2.19906e-09	-1	-5.04058e-10	1	2.17791e-09	-1	-4.99075e-10	1	2.15729e-09	-1	-4.99205e-10
0.95	2.67146e-09	-0.95	-5.99691e-10	0.95	2.28181e-09	-0.95	-5.64096e-10	0.95	2.21287e-09	-0.95	-5.47826e-10	0.95	2.17639e-09	-0.95	-5.57624e-10	0.95	2.16633e-09	-0.95	-5.4371e-10	0.95	2.22325e-09	-0.95	-5.40133e-10	0.95	2.2074e-09	-0.95	-5.20985e-10	0.95	2.21872e-09	-0.95	-5.26641e-10	-0.95	-5.26641e-10	-0.95	-5.28703e-10	0.95	2.16537e-09	-0.95	-5.22862e-10	0.95	2.15939e-09	-0.95	-5.16406e-10	0.95	2.12337e-09	-0.95	-5.09002e-10
0.9	2.67838e-09	-0.9	-6.19135e-10	0.9	2.29404e-09	-0.9	-6.07965e-10	0.9	2.19139e-09	-0.9	-5.79718e-10	0.9	2.14688e-09	-0.9	-5.63625e-10	0.9	2.13847e-09	-0.9	-5.55183e-10	0.9	2.17737e-09	-0.9	-5.62085e-10	0.9	2.16043e-09	-0.9	-5.39443e-10	0.9	2.18269e-09	-0.9	-5.34645e-10	-0.9	-5.34645e-10	-0.9	-5.37423e-10	0.9	2.13022e-09	-0.9	-5.33484e-10	0.9	2.12113e-09	-0.9	-5.22836e-10	0.9	2.0915e-09	-0.9	-5.26888e-10
0.85	2.70123e-09	-0.85	-6.5085e-10	0.85	2.33424e-09	-0.85	-6.39916e-10	0.85	2.19127e-09	-0.85	-6.08159e-10	0.85	2.14017e-09	-0.85	-5.84297e-10	0.85	2.11715e-09	-0.85	-5.75434e-10	0.85	2.13808e-09	-0.85	-5.72084e-10	0.85	2.11239e-09	-0.85	-5.57741e-10	0.85	2.13943e-09	-0.85	-5.55065e-10	-0.85	-5.55065e-10	-0.85	-5.50435e-10	0.85	2.09965e-09	-0.85	-5.52615e-10	0.85	2.09134e-09	-0.85	-5.49299e-10	0.85	2.05242e-09	-0.85	-5.47905e-10
0.8	2.71127e-09	-0.8	-6.82859e-10	0.8	2.36996e-09	-0.8	-6.51759e-10	0.8	2.18971e-09	-0.8	-6.28452e-10	0.8	2.1463e-09	-0.8	-6.2134e-10	0.8	2.09671e-09	-0.8	-5.96299e-10	0.8	2.10467e-09	-0.8	-5.85391e-10	0.8	2.08899e-09	-0.8	-5.79802e-10	0.8	2.09505e-09	-0.8	-5.79558e-10	-0.8	-5.79558e-10	-0.8	-5.82117e-10	0.8	2.05141e-09	-0.8	-5.74651e-10	0.8	2.05613e-09	-0.8	-5.68254e-10	0.8	2.01765e-09	-0.8	-5.60506e-10
0.75	2.73512e-09	-0.75	-7.08085e-10	0.75	2.38225e-09	-0.75	-6.8445e-10	0.75	2.18863e-09	-0.75	-6.56556e-10	0.75	2.14048e-09	-0.75	-6.33115e-10	0.75	2.0924e-09	-0.75	-6.23158e-10	0.75	2.07299e-09	-0.75	-6.24269e-10	0.75	2.05012e-09	-0.75	-6.00297e-10	0.75	2.0636e-09	-0.75	-5.97949e-10	-0.75	-5.97949e-10	-0.75	-5.98033e-10	0.75	2.01586e-09	-0.75	-5.97478e-10	0.75	2.01378e-09	-0.75	-5.80669e-10	0.75	1.97884e-09	-0.75	-5.78804e-10
0.7	2.7688e-09	-0.7	-7.38462e-10	0.7	2.42171e-09	-0.7	-7.20778e-10	0.7	2.19968e-09	-0.7	-6.85014e-10	0.7	2.14155e-09	-0.7	-6.47003e-10	0.7	2.08371e-09	-0.7	-6.4654e-10	0.7	2.04828e-09	-0.7	-6.4128e-10	0.7	2.01473e-09	-0.7	-6.24841e-10	0.7	2.01932e-09	-0.7	-6.12527e-10	-0.7	-6.12527e-10	-0.7	-6.15414e-10	0.7	1.97565e-09	-0.7	-6.12401e-10	0.7	1.96049e-09	-0.7	-6.03269e-10	0.7	1.94778e-09	-0.7	-5.97052e-10
0.65	2.79258e-09	-0.65	-7.68645e-10	0.65	2.45827e-09	-0.65	-7.34514e-10	0.65	2.20428e-09	-0.65	-7.05678e-10	0.65	2.15e-09	-0.65	-6.9365e-10	0.65	2.06972e-09	-0.65	-6.6818e-10	0.65	2.0299e-09	-0.65	-6.67145e-10	0.65	1.99553e-09	-0.65	-6.46448e-10	0.65	1.97413e-09	-0.65	-6.4521e-10	-0.65	-6.4521e-10	-0.65	-6.38797e-10	0.65	1.93218e-09	-0.65	-6.32804e-10	0.65	1.93467e-09	-0.65	-6.31263e-10	0.65	1.90055e-09	-0.65	-6.23482e-10
0.6	2.81096e-09	-0.6	-7.9637e-10	0.6	2.48822e-09	-0.6	-7.52148e-10	0.6	2.21044e-09	-0.6	-7.26165e-10	0.6	2.16009e-09	-0.6	-7.12681e-10	0.6	2.07133e-09	-0.6	-6.96428e-10	0.6	2.00283e-09	-0.6	-6.95409e-10	0.6	1.97279e-09	-0.6	-6.68795e-10	0.6	1.9367e-09	-0.6	-6.72145e-10	-0.6	-6.72145e-10	-0.6	-6.63576e-10	0.6	1.89138e-09	-0.6	-6.56632e-10	0.6	1.8948e-09	-0.6	-6.48283e-10	0.6	1.86783e-09	-0.6	-6.31975e-10
0.55	2.8554e-09	-0.55	-8.26655e-10	0.55	2.50797e-09	-0.55	-7.9866e-10	0.55	2.2259e-09	-0.55	-7.61061e-10	0.55	2.16553e-09	-0.55	-7.35204e-10	0.55	2.07841e-09	-0.55	-7.17192e-10	0.55	1.99056e-09	-0.55	-7.26274e-10	0.55	1.94001e-09	-0.55	-6.92371e-10	0.55	1.91062e-09	-0.55	-6.81521e-10	-0.55	-6.81521e-10	-0.55	-6.81664e-10	0.55	1.86965e-09	-0.55	-6.7626e-10	0.55	1.84765e-09	-0.55	-6.64443e-10	0.55	1.83258e-09	-0.55	-6.52487e-10
0.5	2.87603e-09	-0.5	-8.54616e-10	0.5	2.54784e-09	-0.5	-8.27883e-10	0.5	2.23803e-09	-0.5	-7.84696e-10	0.5	2.17477e-09	-0.5	-7.71734e-10	0.5	2.07432e-09	-0.5	-7.465e-10	0.5	1.96532e-09	-0.5	-7.41079e-10	0.5	1.91818e-09	-0.5	-7.1986e-10	0.5	1.87882e-09	-0.5	-7.09449e-10	-0.5	-7.09449e-10	-0.5	-7.04668e-10	0.5	1.83039e-09	-0.5	-6.98582e-10	0.5	1.81485e-09	-0.5	-6.90191e-10	0.5	1.79751e-09	-0.5	-6.82721e-10
0.45	2.88677e-09	-0.45	-8.90792e-10	0.45	2.57405e-09	-0.45	-8.5268e-10	0.45	2.24769e-09	-0.45	-8.13743e-10	0.45	2.18756e-09	-0.45	-8.06067e-10	0.45	2.0709e-09	-0.45	-7.79562e-10	0.45	1.95398e-09	-0.45	-7.58376e-10	0.45	1.91375e-09	-0.45	-7.46357e-10	0.45	1.84638e-09	-0.45	-7.40785e-10	-0.45	-7.40785e-10	-0.45	-7.31383e-10	0.45	1.79749e-09	-0.45	-7.2268e-10	0.45	1.78226e-09	-0.45	-7.10576e-10	0.45	1.75647e-09	-0.45	-6.99235e-10
0.4	2.9224e-09	-0.4	-9.20386e-10	0.4	2.5897e-09	-0.4	-8.93502e-10	0.4	2.26122e-09	-0.4	-8.54363e-10	0.4	2.19828e-09	-0.4	-8.2859e-10	0.4	2.09641e-09	-0.4	-8.03205e-10	0.4	1.9437e-09	-0.4	-8.04308e-10	0.4	1.89202e-09	-0.4	-7.74503e-10	0.4	1.82753e-09	-0.4	-7.69142e-10	-0.4	-7.69142e-10	-0.4	-7.54412e-10	0.4	1.77193e-09	-0.4	-7.4565e-10	0.4	1.74065e-09	-0.4	-7.31097e-10	0.4	1.72505e-09	-0.4	-7.25067e-10
0.35	2.94959e-09	-0.35	-9.55964e-10	0.35	2.61276e-09	-0.35	-9.31286e-10	0.35	2.27704e-09	-0.35	-8.90177e-10	0.35	2.20586e-09	-0.35	-8.58134e-10	0.35	2.1089e-09	-0.35	-8.3779e-10	0.35	1.94049e-09	-0.35	-8.29348e-10	0.35	1.8757e-09	-0.35	-8.03533e-10	0.35	1.80528e-09	-0.35	-7.88374e-10	-0.35	-7.88374e-10	-0.35	-7.78316e-10	0.35	1.74914e-09	-0.35	-7.66785e-10	0.35	1.70557e-09	-0.35	-7.63637e-10	0.35	1.69863e-09	-0.35	-7.5504e-10
0.3	2.96841e-09	-0.3	-9.97578e-10	0.3	2.63751e-09	-0.3	-9.61132e-10	0.3	2.28455e-09	-0.3	-9.27498e-10	0.3	2.23293e-09	-0.3	-9.01776e-10	0.3	2.10436e-09	-0.3	-8.70785e-10	0.3	1.93454e-09	-0.3	-8.5534e-10	0.3	1.86804e-09	-0.3	-8.35265e-10	0.3	1.77483e-09	-0.3	-8.26857e-10	-0.3	-8.26857e-10	-0.3	-8.111e-10	0.3	1.72282e-09	-0.3	-8.05696e-10	0.3	1.68971e-09	-0.3	-7.91581e-10	0.3	1.67135e-09	-0.3	-7.75948e-10
0.25	2.99763e-09	-0.25	-1.04407e-09	0.25	2.65459e-09	-0.25	-9.95886e-10	0.25	2.30184e-09	-0.25	-9.62858e-10	0.25	2.23728e-09	-0.25	-9.37371e-10	0.25	2.11872e-09	-0.25	-9.0978e-10	0.25	1.9338e-09	-0.25	-9.0266e-10	0.25	1.87281e-09	-0.25	-8.70894e-10	0.25	1.76349e-09	-0.25	-8.62544e-10	-0.25	-8.62544e-10	-0.25	-8.40938e-10	0.25	1.69373e-09	-0.25	-8.25316e-10	0.25	1.66105e-09	-0.25	-8.14139e-10	0.25	1.64251e-09	-0.25	-8.0066e-10
0.2	3.04756e-09	-0.2	-1.09032e-09	0.2	2.66714e-09	-0.2	-1.05109e-09	0.2	2.31638e-09	-0.2	-1.00656e-09	0.2	2.2464e-09	-0.2	-9.77596e-10	0.2	2.12694e-09	-0.2	-9.39265e-10	0.2	1.92861e-09	-0.2	-9.44475e-10	0.2	1.85182e-09	-0.2	-9.06506e-10	0.2	1.75101e-09	-0.2	-8.84572e-10	-0.2	-8.84572e-10	-0.2	-8.7299e-10	0.2	1.68764e-09	-0.2	-8.5789e-10	0.2	1.62582e-09	-0.2	-8.49961e-10	0.2	1.61956e-09	-0.2	-8.35675e-10
0.15	3.0883e-09	-0.15	-1.1411e-09	0.15	2.7098e-09	-0.15	-1.104e-09	0.15	2.33496e-09	-0.15	-1.05088e-09	0.15	2.26192e-09	-0.15	-1.03182e-09	0.15	2.12958e-09	-0.15	-9.76426e-10	0.15	1.91973e-09	-0.15	-9.66443e-10	0.15	1.84501e-09	-0.15	-9.37708e-10	0.15	1.72815e-09	-0.15	-9.22465e-10	-0.15	-9.22465e-10	-0.15	-9.12154e-10	0.15	1.66765e-09	-0.15	-8.90278e-10	0.15	1.61164e-09	-0.15	-8.84412e-10	0.15	1.59102e-09	-0.15	-8.67331e-10
0.1	3.11899e-09	-0.1	-1.20736e-09	0.1	2.73062e-09	-0.1	-1.14669e-09	0.1	2.33361e-09	-0.1	-1.09934e-09	0.1	2.27477e-09	-0.1	-1.07803e-09	0.1	2.13919e-09	-0.1	-1.0194e-09	0.1	1.91843e-09	-0.1	-1.00949e-09	0.1	1.8547e-09	-0.1	-9.84902e-10	0.1	1.7112e-09	-0.1	-9.70307e-10	-0.1	-9.70307e-10	-0.1	-9.56671e-10	0.1	1.64464e-09	-0.1	-9.35814e-10	0.1	1.59672e-09	-0.1	-9.17179e-10	0.1	1.56963e-09	-0.1	-8.90941e-10
0.05	3.16841e-09	-0.05	-1.2691e-09	0.05	2.75815e-09	-0.05	-1.22301e-09	0.05	2.34927e-09	-0.05	-1.16412e-09	0.05	2.27951e-09	-0.05	-1.12845e-09	0.05	2.15331e-09	-0.05	-1.06354e-09	0.05	1.92203e-09	-0.05	-1.05877e-09	0.05	1.84229e-09	-0.05	-1.02887e-09	0.05	1.70626e-09	-0.05	-9.9916e-10	-0.05	-9.9916e-10	-0.05	-9.84355e-10	0.05	1.63565e-09	-0.05	-9.66216e-10	0.05	1.55996e-09	-0.05	-9.50796e-10	0.05	1.55209e-09	-0.05	-9.27269e-10
0	3.22742e-09	0	-1.34768e-09	0	2.80648e-09	0	-1.29882e-09	0	2.36701e-09	0	-1.22306e-09	0	2.29175e-09	0	-1.18898e-09	0	2.15519e-09	0	-1.11818e-09	0	1.92143e-09	0	-1.10999e-09	0	1.84406e-09	0	-1.07515e-09	0	1.69673e-09	0	-1.03116e-09	0	-1.03116e-09	0	-1.02597e-09	0	1.62898e-09	0	-1.0052e-09	0	1.53602e-09	0	-9.91484e-10	0	1.53753e-09	0	-9.72687e-10

## Sheet: Figure 3a
Voltage	Current		Voltage	Current
0.5	7.54692e-10		0.5	2.36406e-10
1	1.54526e-09		1	7.77642e-10
1.5	2.79401e-09		1.5	1.79122e-09
2	4.82792e-09		2	3.59425e-09
2.5	8.21739e-09		2.5	4.41071e-09
3	9.48966e-09		3	6.8799e-09
3.5	1.60729e-08		3.5	9.49028e-09
4	2.30048e-08		4	1.32359e-08

## Sheet: Figure 3b
X	Y		X	Y
0.44462	111.907		0.45028	125.01
0.67038	108.243		0.676	113.646
0.89613	105.581		0.90179	109.208
1.12186	103.993		1.12759	107.357
1.34769	103.148		1.35114	106.035
1.57342	102.272		1.57693	104.363
1.79916	101.597		1.80269	103.486
2.02492	101.696		2.02837	103.271
2.25073	101.596		2.2542	103.461

## Sheet: Figure 3c
X	Y
0.13801	-1.37106e-10
0.35956	-8.47991e-11
0.5811	-6.94365e-11
0.80264	-5.92173e-11
1.0242	-5.24914e-11
1.2457	-4.47049e-11
1.4673	-4.36358e-11
1.6888	-4.44944e-11
1.9103	-4.39389e-11
2.1318	-4.09337e-11
2.3533	-3.81137e-11
2.5749	-3.92417e-11
2.7964	-4.10347e-11
3.0179	-4.20533e-11
3.2394	-3.49318e-11
3.461	-3.69352e-11
3.6825	-3.44604e-11
3.904	-2.77345e-11
4.1255	-3.47887e-11
4.347	-2.84753e-11
4.5686	-3.24317e-11
4.7901	-1.97291e-11
5.0116	-2.64213e-11
5.2331	-2.35845e-11
5.4547	-2.00574e-11
5.6762	-2.41906e-11
5.8977	-2.43169e-11
6.1192	-3.24148e-11
6.3407	-2.57984e-11
6.5623	-3.35092e-11
6.7838	-2.98053e-11
7.0053	-3.45193e-11
7.2268	-3.28862e-11
7.4484	-3.12279e-11
7.6699	-2.54196e-11
7.8914	-2.64971e-11
8.1129	-2.89467e-11
8.3345	-2.86942e-11
8.556	-2.60173e-11
8.7775	-2.24397e-11
8.9977	2.30658e-08
9.2178	-9.6703e-09
9.438	1.9166e-08
9.6581	-1.16433e-08
9.8783	1.83125e-08
10.0985	-1.23667e-08
10.3186	1.79503e-08
10.5388	-1.27778e-08
10.759	1.77278e-08
10.9792	-1.30845e-08
11.1993	1.75715e-08
11.4195	-1.32185e-08
11.6397	1.74785e-08
11.8598	-1.34085e-08
12.08	1.73865e-08
12.3002	-1.34705e-08
12.5204	1.73236e-08
12.7405	-1.35561e-08
12.9607	1.72505e-08
13.1809	-1.36391e-08
13.401	-5.8658e-09
13.6225	-3.5363e-09
13.844	-2.4341e-09
14.0656	-1.8025e-09
14.2871	-1.4125e-09
14.5086	-1.1461e-09
14.7301	-9.58179e-10
14.9516	-8.14925e-10
15.1731	-7.09338e-10
15.3946	-6.19964e-10
15.6161	-5.55445e-10
15.8377	-4.98511e-10
16.0592	-4.55868e-10
16.2807	-4.15609e-10
16.5022	-3.84919e-10
16.7238	-3.55661e-10
16.9453	-3.27951e-10
17.1668	-3.06849e-10
17.3884	-2.88785e-10
17.6099	-2.69089e-10
17.8315	-2.57927e-10
18.0531	-2.3478e-10
18.2746	-2.27617e-10
18.4962	-2.08316e-10
18.7177	-2.09082e-10
18.9393	-1.92424e-10
19.1608	-1.82298e-10
19.3824	-1.69285e-10
19.604	-1.6867e-10
19.8255	-1.6293e-10
20.0471	-1.60472e-10
20.2686	-1.39639e-10
20.4902	-1.33427e-10
20.7117	-1.30431e-10
20.9333	-1.20582e-10
21.1548	-1.20077e-10
21.3763	-1.33705e-10
21.5978	-1.10128e-10
21.8194	-1.14817e-10
22.0409	-1.00498e-10
22.2625	-1.17291e-10
22.4851	-1.88426e-10
22.7066	-1.25481e-10
22.9292	-1.16727e-10
23.1519	-1.08605e-10
23.3734	-1.01929e-10
23.5949	-1.06315e-10
23.8165	-1.04463e-10
24.0381	-1.07123e-10
24.2597	-9.96314e-11
24.4812	-9.50857e-11
24.7028	-9.83687e-11
24.9243	-9.83939e-11
25.1459	-9.09357e-11
25.3674	-8.83009e-11
25.5889	-8.89659e-11
25.8105	-8.83767e-11
26.032	-8.76949e-11
26.2536	-7.91087e-11
26.4751	-7.87972e-11
26.6966	-7.57583e-11
26.9182	-6.1145e-11
27.1397	-6.17174e-11
27.3612	-8.05481e-11
27.5828	-7.61371e-11
27.8043	-7.20208e-11
28.0258	-7.02952e-11
28.2473	-7.51354e-11
28.4689	-7.12548e-11
28.6904	-6.10187e-11
28.9119	-6.23908e-11
29.1334	-6.69701e-11
29.3549	-6.21804e-11
29.5765	-5.43854e-11
29.798	-7.07329e-11
30.0195	-6.26433e-11
30.241	-5.81061e-11
30.4625	-6.15069e-11
30.684	-6.14312e-11
30.9056	-6.71385e-11
31.1271	-6.72142e-11
31.3486	-6.12039e-11
31.5702	-5.61279e-11
31.7917	-5.96718e-11
32.0133	-5.0328e-11
32.2348	-5.07826e-11
32.4564	-4.96883e-11
32.6779	-4.55888e-11
32.8994	-4.58076e-11
33.121	-5.53198e-11
33.3436	-5.07573e-11
33.5662	-5.28281e-11
33.7877	-4.32318e-11
34.0093	-5.20368e-11
34.2319	-3.80801e-11
34.4545	-4.1464e-11
34.676	-5.32574e-11
34.8976	-5.33164e-11
35.1191	-4.82572e-11
35.3406	-5.43602e-11
35.5619	2.35631e-08
35.7832	-9.9578e-09
36.0047	-3.2936e-09
36.2259	2.05318e-08
36.4472	-1.13291e-08
36.6687	-3.9804e-09
36.8899	1.99283e-08
37.1111	-1.1693e-08
37.3327	-4.2143e-09
37.5539	1.97069e-08
37.7752	-1.18917e-08
37.9967	-4.337e-09
38.2179	1.95811e-08
38.4392	-1.19794e-08
38.6607	-4.4061e-09
38.8819	1.94887e-08
39.1032	-1.21515e-08
39.3247	-4.4866e-09
39.5459	1.94183e-08
39.7672	-1.21113e-08
39.9887	-4.5011e-09
40.21	1.93779e-08
40.4312	-1.21507e-08
40.6527	-4.531e-09
40.874	1.93297e-08
41.0952	-1.21599e-08
41.3167	-4.5494e-09
41.538	1.93066e-08
41.7592	-1.21774e-08
41.9807	-4.559e-09
42.2022	-2.6513e-09
42.4238	-1.8303e-09
42.6453	-1.3726e-09
42.8668	-1.0985e-09
43.0884	-8.93745e-10
43.3099	-7.62864e-10
43.5314	-6.50594e-10
43.753	-5.79527e-10
43.9745	-5.13939e-10
44.1961	-4.67813e-10
44.4187	-4.231e-10
44.6402	-3.86687e-10
44.8617	-3.60467e-10
45.0833	-3.29003e-10
45.3048	-3.04786e-10
45.5264	-2.87379e-10
45.7479	-2.68962e-10
45.9695	-2.55554e-10
46.191	-2.3962e-10
46.4126	-2.18745e-10
46.6341	-2.09823e-10
46.8557	-2.05084e-10
47.0773	-1.94697e-10
47.2988	-1.86944e-10
47.5204	-1.78982e-10
47.7419	-1.69091e-10
47.9635	-1.64579e-10
48.1851	-1.62719e-10
48.4066	-1.53208e-10
48.6282	-1.52829e-10
48.8497	-1.46642e-10
49.0713	-1.40893e-10
49.2928	-1.37215e-10
49.5144	-1.41255e-10
49.7359	-1.24547e-10
49.9575	-1.32729e-10
50.179	-1.1953e-10
50.4006	-1.19597e-10
50.6221	-1.1698e-10
50.8436	-1.0783e-10
51.0652	-1.1554e-10
51.2867	-1.03361e-10
51.5082	-1.0969e-10
51.7297	-9.36799e-11
51.9513	-1.09901e-10
52.1728	-9.29728e-11
52.3943	-9.27877e-11
52.6159	-9.49342e-11
52.8374	-9.07842e-11
53.0589	-8.82841e-11
53.2804	-8.19707e-11
53.5019	-8.60702e-11
53.7235	-8.72487e-11
53.945	-8.45129e-11
54.1665	-7.62887e-11
54.3881	-7.39569e-11
54.6096	-7.28374e-11
54.8311	-7.66927e-11
55.0526	-5.63215e-11
55.2742	-4.45702e-11
55.4957	-6.79718e-11
55.7172	-6.98911e-11
55.9388	-5.12877e-11
56.1603	-6.76267e-11
56.3819	-3.59924e-11
56.6034	-8.03713e-11
56.825	-9.86801e-11
57.0465	-6.89904e-11
57.2681	-6.33252e-11
57.4896	-6.80897e-11
57.7112	-6.80055e-11
57.9327	-7.02699e-11
58.1543	-7.47482e-11
58.3759	-6.78119e-11
58.5974	-6.69533e-11
58.819	-7.10696e-11
59.0405	-6.28117e-11
59.2621	-6.19531e-11
59.4837	-5.88553e-11
59.7053	-6.11786e-11
59.9269	-6.97985e-11
60.1484	-5.34847e-11
60.37	-6.14312e-11
60.5915	-5.52104e-11
60.8131	-5.60017e-11
61.0346	-5.33248e-11
61.2561	-2.83995e-11
61.4777	-5.5143e-11
61.6992	-7.00005e-11
61.9208	-6.08167e-11
62.1424	-5.46716e-11
62.3639	-5.90742e-11
62.5855	-4.86613e-11
62.8071	-5.11951e-11
63.0286	-5.29628e-11
63.2502	-5.49157e-11
63.4717	-5.56818e-11
63.6933	-5.28618e-11
63.9148	-5.14223e-11
64.1364	-5.24998e-11
64.3566	2.32709e-08
64.5768	-1.00262e-08
64.7983	-3.2719e-09
65.0198	-1.6738e-09
65.24	2.08468e-08
65.4601	-1.10126e-08
65.6817	-3.7607e-09
65.9032	-1.9862e-09
66.1234	2.04487e-08
66.3435	-1.13204e-08
66.5651	-3.9219e-09
66.7866	-2.0955e-09
67.0067	2.02954e-08
67.2269	-1.14354e-08
67.4484	-3.9875e-09
67.6699	-2.1541e-09
67.8901	2.02123e-08
68.1103	-1.15193e-08
68.3318	-4.0331e-09
68.5533	-2.1931e-09
68.7735	2.01513e-08
68.9937	-1.15467e-08
69.2152	-4.0586e-09
69.4367	-2.2128e-09
69.6568	2.01217e-08
69.877	-1.15755e-08
70.0986	-4.068e-09
70.32	-2.2344e-09
70.5402	2.00755e-08
70.7604	-1.16649e-08
70.9819	-4.0758e-09
71.2035	-2.2683e-09
71.4237	2.00235e-08
71.6438	-1.1627e-08
71.8653	-4.0981e-09
72.0869	-2.258e-09
72.307	2.00043e-08
72.5272	-1.16433e-08
72.7487	-4.1066e-09
72.9702	-2.26e-09
73.1918	-1.5419e-09
73.4133	-1.1567e-09
73.6348	-9.21177e-10
73.8563	-7.59278e-10
74.0779	-6.49853e-10
74.2994	-5.66867e-10
74.521	-5.00295e-10
74.7425	-4.41408e-10
74.964	-3.98808e-10
75.1855	-3.69128e-10
75.407	-3.39811e-10
75.6286	-3.14189e-10
75.8501	-2.87219e-10
76.0717	-2.73297e-10
76.2932	-2.57549e-10
76.5148	-2.3834e-10
76.7363	-2.29864e-10
76.9579	-2.15639e-10
77.1794	-2.04351e-10
77.401	-1.85143e-10
77.6225	-1.81524e-10
77.8441	-1.7968e-10
78.0656	-1.63165e-10
78.2872	-1.65219e-10
78.5087	-1.53528e-10
78.7303	-1.45523e-10
78.9518	-1.44134e-10
79.1733	-1.4144e-10
79.3948	-1.29681e-10
79.6164	-1.26129e-10
79.8379	-1.22762e-10
80.0594	-1.1687e-10
80.281	-1.12763e-10
80.5025	-1.2187e-10
80.7241	-1.13243e-10
80.9456	-1.07536e-10
81.1672	-1.0065e-10
81.3887	-9.50773e-11
81.6103	-1.00162e-10
81.8318	-9.71649e-11
82.0534	-8.92437e-11
82.275	-9.38651e-11
82.4965	-9.03296e-11
82.7181	-8.99256e-11
82.9396	-8.39321e-11
83.1612	-8.72571e-11
83.3827	-8.33933e-11
83.6043	-8.03377e-11
83.8258	-7.83426e-11
84.0474	-7.98242e-11
84.2689	-8.05313e-11
84.4905	-8.13057e-11
84.712	-8.69541e-11
84.9336	-7.83847e-11
85.1551	-7.54385e-11
85.3767	-7.90245e-11
85.5982	-8.03124e-11
85.8197	-7.03709e-11
86.0413	-7.11622e-11
86.2628	-6.73237e-11
86.4843	-6.61873e-11
86.7058	-6.98658e-11
86.9274	-6.69028e-11
87.1489	-7.07666e-11
87.3704	-6.38555e-11
87.592	-7.48997e-11
87.8135	-5.85944e-11
88.035	-7.00005e-11
88.2565	-6.42764e-11
88.478	-6.56906e-11
88.6996	-5.98149e-11
88.9211	-6.37377e-11
89.1427	-5.74579e-11
89.3642	-5.81819e-11
89.5858	-5.45875e-11
89.8073	-5.62879e-11
90.0289	-5.66498e-11
90.2504	-5.99244e-11
90.4719	-5.1153e-11
90.6935	-5.97223e-11
90.915	-5.41329e-11
91.1365	-5.47137e-11
91.3581	-5.16749e-11
91.5796	-7.03457e-11
91.8011	-5.22473e-11
92.0227	-5.62289e-11
92.2442	-5.15318e-11
92.4657	-5.86196e-11
92.6873	-5.38972e-11
92.9088	-5.59006e-11
93.1304	-4.88886e-11
93.3519	-5.13297e-11
93.5735	-5.38299e-11
93.795	-5.6069e-11
94.0165	-5.29796e-11
94.2381	-5.98318e-11
94.4596	-4.57992e-11
94.6812	-5.29881e-11
94.9027	-6.30642e-11
95.1242	-5.55555e-11
95.3444	2.29195e-08
95.5646	-9.8884e-09
95.7861	-3.1937e-09
96.0076	-1.6387e-09
96.2292	-1.007e-09
96.4493	2.09036e-08
96.6695	-1.07503e-08
96.8911	-3.613e-09
97.1126	-1.8746e-09
97.3342	-1.1923e-09
97.5543	2.06066e-08
97.7745	-1.10053e-08
97.996	-3.7237e-09
98.2176	-1.9609e-09
98.4391	-1.273e-09
98.6593	2.04918e-08
98.8795	-1.11044e-08
99.101	-3.7704e-09
99.3225	-1.9922e-09
99.5441	-1.3025e-09
99.7642	2.04425e-08
99.9844	-1.11565e-08
100.206	-3.7812e-09
100.427	-2.0099e-09
100.649	-1.3198e-09
100.869	2.03909e-08
101.089	-1.11864e-08
101.311	-3.8079e-09
101.532	-2.0245e-09
101.754	-1.3309e-09
101.974	2.03595e-08
102.194	-1.12085e-08
102.416	-3.8213e-09
102.637	-2.034e-09
102.859	-1.3345e-09
103.079	2.03377e-08
103.299	-1.12347e-08
103.521	-3.8217e-09
103.742	-2.0471e-09
103.964	-1.3482e-09
104.184	2.03105e-08
104.404	-1.12632e-08
104.626	-3.8342e-09
104.847	-2.0444e-09
105.069	-1.3544e-09
105.289	2.02935e-08
105.509	-1.12475e-08
105.731	-3.7826e-09
105.952	-2.0391e-09
106.174	-1.3388e-09
106.395	-1.012e-09
106.617	-8.1171e-10
106.838	-6.88598e-10
107.06	-5.89291e-10
107.281	-4.99866e-10
107.503	-4.40541e-10
107.724	-3.99321e-10
107.946	-3.61477e-10
108.167	-3.28481e-10
108.389	-3.05317e-10
108.61	-2.76344e-10
108.832	-2.61463e-10
109.053	-2.48315e-10
109.275	-2.24746e-10
109.496	-2.18779e-10
109.718	-2.02323e-10
109.94	-1.9266e-10
110.161	-1.87584e-10
110.383	-1.76313e-10
110.604	-1.64891e-10
110.826	-1.60464e-10
111.047	-1.52375e-10
111.269	-1.45952e-10
111.49	-1.38444e-10
111.712	-1.33351e-10
111.934	-1.36617e-10
112.155	-1.27291e-10
112.377	-1.30388e-10
112.598	-1.1336e-10
112.82	-1.24059e-10
113.041	-1.18242e-10
113.263	-1.15061e-10
113.484	-1.10625e-10
113.706	-1.03866e-10
113.928	-1.13924e-10
114.149	-1.05574e-10
114.371	-1.0565e-10
114.592	-1.01744e-10
114.814	-9.55066e-11
115.035	-9.85707e-11
115.257	-9.66767e-11
115.478	-9.05485e-11
115.7	-8.9732e-11
115.921	-8.67184e-11
116.143	-8.2299e-11
116.364	-8.02787e-11
116.586	-7.88561e-11
116.807	-8.50264e-11
117.029	-7.54385e-11
117.251	-7.77702e-11
117.472	-7.36876e-11
117.694	-7.5489e-11
117.915	-7.6053e-11
118.137	-6.81318e-11
118.358	-6.51266e-11
118.58	-7.04719e-11
118.801	-6.10019e-11
119.023	-6.23403e-11
119.244	-6.53707e-11
119.466	-7.10696e-11
119.687	-6.76267e-11
119.909	-6.48741e-11
120.13	-6.22982e-11
120.352	-5.80388e-11
120.573	-6.20288e-11
120.795	-6.31316e-11
121.016	-6.02611e-11
121.238	-6.17847e-11
121.46	-6.10271e-11
121.681	-6.15406e-11
121.903	-5.45369e-11
122.124	-6.06399e-11
122.346	-5.27355e-11
122.567	-5.33416e-11
122.789	-6.28117e-11
123.01	-5.15907e-11
123.232	-5.74579e-11
123.453	-4.62454e-11
123.675	-5.58838e-11
123.896	-4.89643e-11
124.118	-5.6271e-11
124.339	-4.86781e-11
124.561	-4.76427e-11
124.782	-4.57235e-11
125.004	-4.93852e-11
125.226	-3.98478e-11
125.447	-4.71461e-11
125.669	-4.09337e-11
125.89	-4.11357e-11
126.112	-4.9461e-11
126.333	-3.7474e-11
126.555	-4.20028e-11
126.776	-4.65316e-11
126.998	-4.89643e-11
127.219	-3.92417e-11
127.441	-4.61528e-11
127.662	-4.23227e-11
127.884	-3.86777e-11
128.106	-4.07148e-11
128.327	-3.82652e-11
128.547	2.2587e-08
128.767	-9.8569e-09
128.989	-3.1007e-09
129.21	-1.5888e-09
129.432	-9.96638e-10
129.654	-7.09229e-10
129.874	2.08724e-08
130.094	-1.06088e-08
130.315	-3.4564e-09
130.537	-1.8006e-09
130.758	-1.1426e-09
130.98	-8.18317e-10
131.2	2.06149e-08
131.42	-1.07219e-08
131.642	-3.5293e-09
131.863	-1.8792e-09
132.085	-1.1885e-09
132.306	-8.83189e-10
132.527	2.05209e-08
132.747	-1.08767e-08
132.968	-3.6069e-09
133.19	-1.8815e-09
133.411	-1.2143e-09
133.633	-8.82987e-10
133.853	2.05004e-08
134.073	-1.09199e-08
134.295	-3.618e-09
134.516	-1.889e-09
134.738	-1.2149e-09
134.959	-8.88888e-10
135.179	2.04602e-08
135.401	-1.0891e-08
135.622	-3.6226e-09
135.844	-1.8912e-09
136.065	-1.2253e-09
136.287	-8.96043e-10
136.508	2.04359e-08
136.729	-1.0888e-08
136.951	-3.6292e-09
137.172	-1.899e-09
137.394	-1.2321e-09
137.615	-9.05251e-10
137.837	2.04153e-08
138.058	-1.08931e-08
138.279	-3.6416e-09
138.501	-1.8862e-09
138.722	-1.2097e-09
138.944	-9.40427e-10
139.165	2.03693e-08
139.386	-1.09478e-08
139.608	-3.6517e-09
139.829	-1.9105e-09
140.051	-1.2443e-09
140.273	-9.09805e-10
140.494	2.03622e-08
140.715	-1.09108e-08
140.936	-3.6402e-09
141.158	-1.906e-09
141.38	-1.2417e-09
141.601	-9.15596e-10
141.824	-7.12158e-10
142.045	-5.96875e-10
142.267	-5.01044e-10
142.488	-4.43259e-10
142.71	-3.84305e-10
142.931	-3.53733e-10
143.153	-2.96336e-10
143.376	-2.86176e-10
143.597	-2.56219e-10
143.819	-2.32878e-10
144.041	-2.40192e-10
144.264	-2.36244e-10
144.487	-2.13551e-10
144.709	-2.02693e-10
144.932	-1.85454e-10
145.154	-1.7452e-10
145.377	-1.66945e-10
145.6	-1.56289e-10
145.822	-1.60699e-10
146.045	-1.49353e-10
146.268	-1.45523e-10
146.49	-1.35935e-10
146.713	-1.42425e-10
146.935	-1.21104e-10
147.157	-1.25355e-10
147.378	-1.23183e-10
147.6	-1.27097e-10
147.821	-1.15204e-10
148.043	-1.17114e-10
148.264	-1.01904e-10
148.486	-9.39409e-11
148.708	-9.96061e-11
148.929	-9.3823e-11
149.151	-1.00515e-10
149.372	-9.05148e-11
149.594	-9.26277e-11
149.815	-9.03381e-11
150.037	-9.13482e-11
150.258	-8.87387e-11
150.48	-8.23243e-11
150.702	-8.91848e-11
150.923	-7.42515e-11
151.145	-8.37132e-11
151.366	-8.29135e-11
151.588	-9.01865e-11
151.809	-7.8048e-11
152.031	-8.11794e-11
152.252	-7.44031e-11
152.474	-7.59351e-11
152.696	-6.64145e-11
152.917	-6.88725e-11
153.138	-7.0674e-11
153.36	-6.41586e-11
153.582	-6.44195e-11
153.803	-6.38134e-11
154.025	-7.16504e-11
154.246	-6.83591e-11
154.468	-6.95039e-11
154.689	-6.19194e-11
154.911	-6.71216e-11
155.132	-6.44279e-11
155.354	-6.27107e-11
155.575	-6.58505e-11
155.797	-6.59768e-11
156.018	-6.54801e-11
156.24	-6.71216e-11
156.462	-7.37044e-11
156.683	-6.1549e-11
156.905	-6.38218e-11
157.126	-5.899e-11
157.348	-5.77862e-11
157.569	-5.7862e-11
157.791	-5.83081e-11
158.012	-5.54124e-11
158.234	-4.83077e-11
158.455	-5.34258e-11
158.677	-2.81807e-11
158.898	-5.71633e-11
159.12	-4.60518e-11
159.341	-4.53615e-11
159.563	-5.63889e-11
159.785	-5.80388e-11
160.006	-5.29039e-11
160.228	-4.92758e-11
160.449	-4.91074e-11
160.671	-4.23479e-11
160.892	-4.70956e-11
161.114	-4.23227e-11
161.335	-4.58497e-11
161.557	-5.36278e-11
161.779	-4.16071e-11
162	-3.91744e-11
162.221	-4.53447e-11
162.443	-4.82993e-11
162.665	-3.52096e-11
162.886	-5.09004e-11
163.108	-4.11189e-11
163.329	-4.40567e-11
163.551	-3.81137e-11
163.772	-3.54621e-11
163.994	2.23048e-08
164.214	-9.8421e-09
164.435	-3.0732e-09
164.657	-1.5456e-09
164.878	-9.68608e-10
165.1	-6.65686e-10
165.321	-5.4813e-10
165.542	2.07602e-08
165.763	-1.04943e-08
165.984	-3.3806e-09
166.207	-1.728e-09
166.43	-1.0924e-09
166.652	-7.70928e-10
166.875	-5.93761e-10
167.096	2.06135e-08
167.317	-1.05524e-08
167.54	-3.4226e-09
167.762	-1.7686e-09
167.985	-1.1422e-09
168.208	-7.81921e-10
168.43	-6.22371e-10
168.65	2.05001e-08
168.871	-1.06859e-08
169.093	-3.4602e-09
169.316	-1.7796e-09
169.538	-1.1365e-09
169.76	-8.22778e-10
169.982	-6.38852e-10
170.203	2.0474e-08
170.424	-1.0654e-08
170.646	-3.481e-09
170.867	-1.8054e-09
171.089	-1.1517e-09
171.31	-8.31768e-10
171.532	-6.4849e-10
171.753	2.04517e-08
171.974	-1.0676e-08
172.196	-3.4846e-09
172.417	-1.7871e-09
172.639	-1.1586e-09
172.861	-8.29487e-10
173.082	-6.36975e-10
173.303	2.04503e-08
173.525	-1.07143e-08
173.746	-3.5005e-09
173.968	-1.8181e-09
174.189	-1.169e-09
174.411	-8.39276e-10
174.632	-6.67378e-10
174.853	2.03948e-08
175.075	-1.06957e-08
175.296	-3.4987e-09
175.518	-1.8104e-09
175.739	-1.1566e-09
175.961	-8.45e-10
176.182	-6.73868e-10
176.404	2.03907e-08
176.625	-1.06923e-08
176.846	-3.4965e-09
177.068	-1.8172e-09
177.289	-1.1792e-09
177.511	-8.53274e-10
177.732	-6.61318e-10
177.954	2.03526e-08
178.175	-1.06815e-08
178.397	-3.503e-09
178.618	-1.8211e-09
178.839	-1.1772e-09
179.061	-8.63383e-10
179.282	-6.69685e-10
179.504	-5.54696e-10
179.726	-4.65128e-10
179.947	-4.0821e-10
180.169	-3.58194e-10
180.39	-3.26949e-10
180.612	-2.9094e-10
180.833	-2.67052e-10
181.055	-2.48702e-10
181.276	-2.27432e-10
181.498	-2.16228e-10
181.719	-1.98207e-10
181.941	-1.8234e-10
182.162	-1.78872e-10
182.384	-1.73241e-10
182.606	-1.50371e-10
182.827	-1.57837e-10
183.049	-1.45094e-10
183.27	-1.4123e-10
183.492	-1.39605e-10
183.713	-1.39185e-10
183.935	-1.265e-10
184.156	-1.28343e-10
184.378	-1.1267e-10
184.599	-1.1746e-10
184.821	-1.1246e-10
185.042	-1.04876e-10
185.264	-1.0299e-10
185.486	-1.06323e-10
185.707	-9.53298e-11
185.929	-9.49174e-11
186.151	-9.6239e-11
186.373	-9.78299e-11
186.594	-9.36042e-11
186.816	-9.767e-11
187.037	-9.11462e-11
187.259	-1.01273e-10
187.481	-8.94626e-11
187.702	-7.96221e-11
187.924	-8.67857e-11
188.146	-7.51944e-11
188.369	-7.79975e-11
188.591	-8.34186e-11
188.814	-8.34186e-11
189.037	-7.6053e-11
189.259	-8.0767e-11
189.482	-7.55563e-11
189.704	-7.34098e-11
189.927	-7.35781e-11
190.15	-7.34434e-11
190.372	-6.94113e-11
190.595	-7.75429e-11
190.817	-6.94281e-11

## Sheet: Figure 3d
X	Y		X	Y
0.44484	117.199		0.44034	141.041
0.65017	107.231		0.64186	122.29
0.85333	105.174		0.83908	116.129
1.05653	103.162		1.03848	113.744
1.25972	102.854		1.23879	110.692
1.4638	102.332		1.44026	108.529

## Sheet: Figure 3f
X	Y1	Y2
0.13784	-3.06897e-11	0
0.35935	-1.91826e-11	0
0.58086	-1.89806e-11	0
0.80236	-2.23477e-11	0
1.0239	-1.51842e-11	0
1.2454	-1.63458e-11	0
1.467	-1.61017e-11	0
1.6885	-1.55125e-11	0
1.91	-1.65731e-11	0
2.1315	-2.34673e-11	0
2.3531	-2.24571e-11	0
2.5746	-1.26336e-11	0
2.7961	-1.88122e-11	0
3.0176	-1.59586e-11	0
3.2392	-1.96793e-11	0
3.4607	-1.77768e-11	0
3.6823	-1.96456e-11	0
3.9038	-1.46118e-11	0
4.1253	-1.06133e-11	0
4.3469	-1.80041e-11	0
4.5684	-2.18847e-11	0
4.7899	-1.87533e-11	0
5.0114	-2.02853e-11	0
5.233	-2.47636e-11	0
5.4545	-1.91658e-11	0
5.676	-1.62532e-11	0
5.8975	-2.00833e-11	0
6.1191	-2.51424e-11	0
6.3406	-2.15817e-11	0
6.5622	-2.35346e-11	0
6.7837	-2.05379e-11	0
7.0053	-2.03106e-11	0
7.2268	-1.71539e-11	0
7.4483	-1.0386e-11	0
7.6698	-1.32144e-11	0
7.8914	-1.77263e-11	0
8.1129	-2.22383e-11	0
8.3344	-1.44939e-11	0
8.5559	-1.90227e-11	0
8.7775	-1.01503e-11	0
8.9976	9.7542e-09	-2
9.2178	-5.0404e-09	0
9.4393	-1.2027e-09	0
9.6608	-5.3391e-10	0
9.8823	-3.19557e-10	0
10.1039	-2.23727e-10	0
10.3254	-1.65202e-10	0
10.5469	-1.30919e-10	0
10.7685	-1.14109e-10	0
10.99	-9.1946e-11	0
11.2115	-8.87725e-11	0
11.433	-7.78125e-11	0
11.6545	-6.80815e-11	0
11.876	-6.60108e-11	0
12.0976	-4.89984e-11	0
12.3191	-4.61953e-11	0
12.5406	-5.16921e-11	0
12.7622	-4.57576e-11	0
12.9837	-5.0985e-11	0
13.2052	-4.64142e-11	0
13.4254	1.08386e-08	-2.2
13.6477	-5.9451e-09	0
13.8692	-1.4438e-09	0
14.0907	-6.54462e-10	0
14.3123	-3.8166e-10	0
14.5338	-2.61739e-10	0
14.7554	-1.99536e-10	0
14.9769	-1.57567e-10	0
15.1985	-1.25405e-10	0
15.42	-1.13579e-10	0
15.6415	-1.01997e-10	0
15.8631	-9.0919e-11	0
16.0846	-8.53296e-11	0
16.3061	-7.78293e-11	0
16.5276	-6.84519e-11	0
16.7492	-6.83341e-11	0
16.9706	-6.12884e-11	0
17.1922	-5.99836e-11	0
17.4138	-5.34262e-11	0
17.6354	-4.75085e-11	0
17.8555	1.23207e-08	-2.4
18.0757	-6.7862e-09	0
18.2972	-1.6621e-09	0
18.5187	-7.44922e-10	0
18.7402	-4.34562e-10	0
18.9617	-3.03346e-10	0
19.1833	-2.23491e-10	0
19.4049	-1.80698e-10	0
19.6264	-1.45253e-10	0
19.848	-1.23596e-10	0
20.0695	-1.01231e-10	0
20.2911	-9.83687e-11	0
20.5126	-8.67017e-11	0
20.7341	-7.77283e-11	0
20.9556	-7.09773e-11	0
21.1771	-6.56235e-11	0
21.3987	-6.23238e-11	0
21.6202	-6.16167e-11	0
21.8417	-5.68606e-11	0
22.0632	-5.17258e-11	0
22.2834	1.40041e-08	-2.6
22.5068	-7.6859e-09	0
22.7283	-1.902e-09	0
22.9509	-8.44363e-10	0
23.1735	-5.05275e-10	0
23.395	-3.38395e-10	0
23.6165	-2.53465e-10	0
23.8381	-2.04098e-10	0
24.0596	-1.64057e-10	0
24.2811	-1.37972e-10	0
24.5038	-1.20187e-10	0
24.7263	-1.04817e-10	0
24.9479	-9.92442e-11	0
25.1694	-9.03634e-11	0
25.3909	-8.50602e-11	0
25.6124	-8.06745e-11	0
25.834	-7.2543e-11	0
26.0555	-6.61286e-11	0
26.277	-7.35447e-11	0
26.4986	-6.97819e-11	0
26.7198	1.58512e-08	-2.8
26.9432	-8.6958e-09	0
27.1647	-2.1766e-09	0
27.3862	-9.60496e-10	0
27.6078	-5.64053e-10	0
27.8293	-3.78545e-10	0
28.0509	-2.89937e-10	0
28.2724	-2.27128e-10	0
28.494	-1.87524e-10	0
28.7155	-1.61978e-10	0
28.9381	-1.38974e-10	0
29.1607	-1.23789e-10	0
29.3822	-1.01972e-10	0
29.6038	-9.68199e-11	0
29.8253	-9.1988e-11	0
30.0468	-9.29056e-11	0
30.2683	-8.64239e-11	0
30.4899	-7.73748e-11	0
30.7114	-6.99671e-11	0
30.9329	-6.87802e-11	0
31.1542	1.79493e-08	-3
31.3765	-9.8385e-09	0
31.598	-2.486e-09	0
31.8206	-1.0834e-09	0
32.0422	-6.30717e-10	0
32.2637	-4.33611e-10	0
32.4852	-3.18017e-10	0
32.7067	-2.47009e-10	0
32.9282	-2.07793e-10	0
33.1498	-1.81111e-10	0
33.3724	-1.58283e-10	0
33.595	-1.38906e-10	0
33.8165	-1.23495e-10	0
34.038	-1.1905e-10	0
34.2606	-1.04547e-10	0
34.4833	-9.82761e-11	0
34.7048	-9.05991e-11	0
34.9263	-8.3444e-11	0
35.1478	-8.65586e-11	0
35.3693	-7.21221e-11	0
35.5906	2.02806e-08	-3.2
35.814	-1.09534e-08	0
36.0355	-2.8032e-09	0
36.258	-1.2242e-09	0
36.4806	-7.08576e-10	0
36.7022	-4.74973e-10	0
36.9248	-3.49876e-10	0
37.1474	-2.74634e-10	0
37.3689	-2.33365e-10	0
37.5916	-1.95327e-10	0
37.8142	-1.71953e-10	0
38.0358	-1.5426e-10	0
38.2584	-1.50287e-10	0
38.481	-1.24505e-10	0
38.7025	-1.06955e-10	0
38.9251	-1.06332e-10	0
39.1477	-9.61212e-11	0
39.3692	-8.93449e-11	0
39.5918	-8.53885e-11	0
39.8144	-7.6735e-11	0
40.0357	2.29039e-08	-3.4
40.258	-1.2322e-08	0
40.4806	-3.1714e-09	0
40.7021	-1.3781e-09	0
40.9248	-7.86377e-10	0
41.1474	-5.3918e-10	0
41.3689	-3.88898e-10	0
41.5915	-2.99331e-10	0
41.8141	-2.44408e-10	0
42.0356	-2.10074e-10	0
42.2572	-1.81717e-10	0
42.4787	-1.57946e-10	0
42.7002	-1.40085e-10	0
42.9218	-1.31651e-10	0
43.1433	-1.20187e-10	0
43.3649	-1.09051e-10	0
43.5864	-1.01121e-10	0
43.8079	-9.2047e-11	0
44.0295	-8.88566e-11	0
44.2507	2.57622e-08	-3.6
44.4709	-1.36698e-08	0
44.6924	-3.5925e-09	0
44.9139	-1.5505e-09	0
45.1354	-8.8113e-10	0
45.357	-5.88033e-10	0
45.5785	-4.31304e-10	0
45.8	-3.41703e-10	0
46.0216	-2.76192e-10	0
46.2431	-2.34223e-10	0
46.4647	-2.04696e-10	0
46.6862	-1.82348e-10	0
46.9078	-1.63064e-10	0
47.1294	-1.58948e-10	0
47.3509	-1.32905e-10	0
47.5725	-1.26584e-10	0
47.794	-1.17114e-10	0
48.0155	-1.06719e-10	0
48.2371	-1.10397e-10	0
48.4586	-1.07334e-10	0
48.6801	-1.0294e-10	0
48.9003	2.89983e-08	-3.8
49.1226	-1.52195e-08	0
49.3441	-4.0891e-09	0
49.5657	-1.772e-09	0
49.7872	-1.0012e-09	0
50.0087	-6.70455e-10	0
50.2302	-4.9722e-10	0
50.4518	-3.83621e-10	0
50.6733	-3.17722e-10	0
50.8949	-2.66579e-10	0
51.1164	-2.31378e-10	0
51.338	-2.04628e-10	0
51.5596	-1.82811e-10	0
51.7811	-1.74949e-10	0
52.0027	-1.58898e-10	0
52.2243	-1.44815e-10	0
52.4458	-1.37627e-10	0
52.6673	-1.25784e-10	0
52.8889	-1.20043e-10	0
53.1104	-1.1485e-10	0
53.3306	3.24821e-08	-4
53.5508	-1.67339e-08	0
53.7723	-4.6041e-09	0
53.9938	-1.9858e-09	0
54.2154	-1.1189e-09	0
54.4369	-7.35242e-10	0
54.6585	-5.3689e-10	0
54.88	-4.20396e-10	0
55.1015	-3.46484e-10	0
55.3231	-2.84407e-10	0
55.5446	-2.51007e-10	0
55.7662	-2.18896e-10	0
55.9877	-1.96253e-10	0
56.2092	-1.83131e-10	0
56.4308	-1.58679e-10	0
56.6524	-1.53401e-10	0
56.8739	-1.40986e-10	0
57.0954	-1.32754e-10	0
57.317	-1.24993e-10	0
57.5385	-1.18318e-10	0
57.7586	3.25893e-08	-4
57.981	-1.69978e-08	0
58.2012	-4.7511e-09	0
58.4227	-2.0508e-09	0
58.6442	-1.1562e-09	0
58.8657	-7.63701e-10	0
59.0873	-5.65181e-10	0
59.3088	-4.39116e-10	0
59.5303	-3.58916e-10	0
59.7518	-3.02479e-10	0
59.9734	-2.6381e-10	0
60.1949	-2.32355e-10	0
60.4165	-2.01447e-10	0
60.638	-1.83737e-10	0
60.8595	-1.69116e-10	0
61.0811	-1.55253e-10	0
61.3026	-1.43645e-10	0
61.5241	-1.34892e-10	0
61.7456	-1.2926e-10	0
61.9672	-1.22426e-10	0
62.1873	2.92275e-08	-3.8
62.4096	-1.54788e-08	0
62.6312	-4.2388e-09	0
62.8527	-1.848e-09	0
63.0742	-1.0575e-09	0
63.2957	-6.94124e-10	0
63.5173	-5.11782e-10	0
63.7388	-3.99277e-10	0
63.9603	-3.29363e-10	0
64.1818	-2.75291e-10	0
64.4034	-2.39038e-10	0
64.6249	-2.13096e-10	0
64.8465	-1.89814e-10	0
65.068	-1.72214e-10	0
65.2895	-1.65985e-10	0
65.511	-1.47198e-10	0
65.7326	-1.34908e-10	0
65.9541	-1.28595e-10	0
66.1757	-1.23469e-10	0
66.3972	-1.12317e-10	0
66.6174	2.61072e-08	-3.6
66.8397	-1.40429e-08	0
67.0612	-3.7831e-09	0
67.2828	-1.6535e-09	0
67.5043	-9.4319e-10	0
67.7258	-6.32628e-10	0
67.9473	-4.61505e-10	0
68.1688	-3.71323e-10	0
68.3904	-2.95046e-10	0
68.6119	-2.48549e-10	0
68.8335	-2.1286e-10	0
69.055	-1.91506e-10	0
69.2766	-1.74528e-10	0
69.4981	-1.61347e-10	0
69.7197	-1.45009e-10	0
69.9412	-1.37703e-10	0
70.1628	-1.31583e-10	0
70.3843	-1.20102e-10	0
70.6059	-1.132e-10	0
70.8274	-1.04665e-10	0
71.0475	2.32309e-08	-3.4
71.2698	-1.26735e-08	0
71.4913	-3.3591e-09	0
71.7129	-1.467e-09	0
71.9344	-8.42907e-10	0
72.1559	-5.68e-10	0
72.3775	-4.23089e-10	0
72.599	-3.32242e-10	0
72.8206	-2.71032e-10	0
73.0421	-2.33289e-10	0
73.2637	-2.03871e-10	0
73.4852	-1.81935e-10	0
73.7068	-1.63409e-10	0
73.9284	-1.50152e-10	0
74.1499	-1.49192e-10	0
74.3714	-1.215e-10	0
74.593	-1.19118e-10	0
74.8145	-1.18318e-10	0
75.0361	-1.04253e-10	0
75.2576	-1.01904e-10	0
75.4778	2.06104e-08	-3.2
75.7001	-1.13848e-08	0
75.9216	-2.9796e-09	0
76.1432	-1.3099e-09	0
76.3647	-7.56184e-10	0
76.5862	-5.1014e-10	0
76.8077	-3.79235e-10	0
77.0292	-3.03438e-10	0
77.2508	-2.57236e-10	0
77.4723	-2.09148e-10	0
77.6939	-1.83409e-10	0
77.9154	-1.69823e-10	0
78.137	-1.5213e-10	0
78.3585	-1.36179e-10	0
78.5801	-1.25473e-10	0
78.8016	-1.17586e-10	0
79.0232	-1.06517e-10	0
79.2447	-9.81246e-11	0
79.4663	-9.14661e-11	0
79.6878	-8.81327e-11	0
79.908	1.82369e-08	-3
80.1304	-1.01979e-08	0
80.3519	-2.6317e-09	0
80.5734	-1.1626e-09	0
80.7949	-6.75101e-10	0
81.0164	-4.59165e-10	0
81.238	-3.4906e-10	0
81.4595	-2.74365e-10	0
81.681	-2.27161e-10	0
81.9026	-1.9749e-10	0
82.1241	-1.72138e-10	0
82.3457	-1.48275e-10	0
82.5672	-1.37745e-10	0
82.7888	-1.27989e-10	0
83.0103	-1.12502e-10	0
83.2318	-1.165e-10	0
83.4534	-1.01222e-10	0
83.6749	-1.01879e-10	0
83.8965	-9.10873e-11	0
84.118	-8.60703e-11	0
84.3382	1.61053e-08	-2.8
84.5606	-9.0954e-09	0
84.7821	-2.3233e-09	0
85.0036	-1.0288e-09	0
85.2251	-6.00558e-10	0
85.4466	-4.12551e-10	0
85.6682	-3.09145e-10	0
85.8897	-2.52051e-10	0
86.1112	-2.17178e-10	0
86.3328	-1.86893e-10	0
86.5543	-1.60303e-10	0
86.7759	-1.41474e-10	0
86.9974	-1.28747e-10	0
87.2189	-1.19286e-10	0
87.4405	-1.0927e-10	0
87.662	-1.02031e-10	0
87.8836	-9.53636e-11	0
88.1051	-9.60454e-11	0
88.3267	-8.62724e-11	0
88.5482	-7.72906e-11	0
88.7685	1.41907e-08	-2.6
88.9908	-8.0702e-09	0
89.2123	-2.0454e-09	0
89.4338	-9.03856e-10	0
89.6554	-5.39895e-10	0
89.8769	-3.75658e-10	0
90.0984	-2.81183e-10	0
90.32	-2.23836e-10	0
90.5415	-1.92364e-10	0
90.7631	-1.66439e-10	0
90.9846	-1.45186e-10	0
91.2062	-1.27804e-10	0
91.4277	-1.23798e-10	0
91.6493	-1.07796e-10	0
91.8708	-1.02132e-10	0
92.0923	-1.03159e-10	0
92.3139	-8.77792e-11	0
92.5354	-8.76192e-11	0
92.7569	-7.98159e-11	0
92.9785	-8.37891e-11	0
93.1987	1.24609e-08	-2.4
93.421	-7.1297e-09	0
93.6425	-1.7878e-09	0
93.864	-8.08767e-10	0
94.0856	-4.85023e-10	0
94.3071	-3.34422e-10	0
94.5286	-2.5551e-10	0
94.7502	-2.06674e-10	0
94.9717	-1.73434e-10	0
95.1933	-1.56212e-10	0
95.4148	-1.33646e-10	0
95.6364	-1.21197e-10	0
95.8579	-1.11753e-10	0
96.0794	-1.04699e-10	0
96.3009	-9.32339e-11	0
96.5225	-9.20891e-11	0
96.744	-8.44373e-11	0
96.9656	-8.37807e-11	0
97.1871	-7.90078e-11	0
97.4087	-7.04385e-11	0
97.6289	1.08963e-08	-2.2
97.8512	-6.2476e-09	0
98.0727	-1.5557e-09	0
98.2942	-7.05412e-10	0
98.5158	-4.20471e-10	0
98.7373	-2.91923e-10	0
98.9588	-2.23929e-10	0
99.1804	-1.83131e-10	0
99.4019	-1.54798e-10	0
99.6235	-1.31617e-10	0
99.845	-1.1921e-10	0
100.067	-1.07822e-10	0
100.288	-1.00524e-10	0
100.51	-9.15756e-11	0
100.731	-8.6769e-11	0
100.953	-8.39406e-11	0
101.174	-8.78044e-11	0
101.396	-6.48239e-11	0
101.617	-6.73913e-11	0
101.839	-6.66674e-11	0
102.059	9.47e-09	-2
102.281	-5.4266e-09	0
102.503	-1.3446e-09	0
102.724	-6.17182e-10	0
102.946	-3.71365e-10	0
103.168	-2.578e-10	0
103.389	-1.93543e-10	0
103.611	-1.61919e-10	0
103.832	-1.36567e-10	0
104.054	-1.26028e-10	0
104.275	-1.16727e-10	0
104.497	-1.05179e-10	0
104.718	-9.3478e-11	0
104.94	-8.28295e-11	0
105.161	-7.92014e-11	0
105.383	-7.47905e-11	0
105.604	-7.01018e-11	0
105.826	-7.04554e-11	0
106.047	-5.80223e-11	0
106.269	-6.42178e-11	0
106.491	-6.19955e-11	0
106.711	9.4419e-09	-2
106.931	-5.3763e-09	0
107.153	-1.3359e-09	0
107.374	-6.09665e-10	0
107.596	-3.66298e-10	0
107.817	-2.59441e-10	0
108.039	-1.96758e-10	0
108.26	-1.6463e-10	0
108.482	-1.36314e-10	0
108.703	-1.18158e-10	0
108.925	-1.04446e-10	0
109.146	-9.34527e-11	0
109.368	-9.20301e-11	0
109.59	-8.14742e-11	0
109.811	-7.54724e-11	0
110.033	-7.24083e-11	0
110.254	-7.10446e-11	0
110.476	-6.90496e-11	0
110.697	-6.25847e-11	0
110.919	-6.12716e-11	0
111.139	1.08236e-08	-2.2
111.361	-6.1762e-09	0
111.583	-1.5196e-09	0
111.804	-6.86633e-10	0
112.026	-4.09765e-10	0
112.247	-2.86654e-10	0
112.469	-2.17456e-10	0
112.691	-1.83072e-10	0
112.912	-1.48494e-10	0
113.134	-1.38696e-10	0
113.355	-1.10734e-10	0
113.577	-9.94967e-11	0
113.798	-8.81664e-11	0
114.02	-8.46309e-11	0
114.241	-8.5035e-11	0
114.463	-7.84943e-11	0
114.684	-7.66088e-11	0
114.906	-7.62384e-11	0
115.127	-6.89317e-11	0
115.349	-6.72566e-11	0
115.569	1.2315e-08	-2.4
115.79	-6.9759e-09	0
116.011	-1.7204e-09	0
116.233	-7.72455e-10	0
116.454	-4.55554e-10	0
116.676	-3.14431e-10	0
116.897	-2.41933e-10	0
117.119	-1.94662e-10	0
117.34	-1.63737e-10	0
117.562	-1.43427e-10	0
117.783	-1.24968e-10	0
118.005	-1.1118e-10	0
118.227	-1.04741e-10	0
118.448	-9.54814e-11	0
118.67	-8.92186e-11	0
118.891	-8.30736e-11	0
119.113	-7.70044e-11	0
119.334	-7.2947e-11	0
119.556	-6.87802e-11	0
119.777	-6.394e-11	0
119.997	1.39897e-08	-2.6
120.22	-7.9322e-09	0
120.441	-1.9537e-09	0
120.663	-8.66299e-10	0
120.884	-5.10384e-10	0
121.106	-3.46307e-10	0
121.327	-2.57573e-10	0
121.549	-2.06648e-10	0
121.77	-1.71161e-10	0
121.992	-1.45354e-10	0
122.213	-1.32021e-10	0
122.435	-1.16963e-10	0
122.657	-1.0081e-10	0
122.878	-9.61717e-11	0
123.1	-8.1853e-11	0
123.321	-8.16763e-11	0
123.543	-7.28123e-11	0
123.764	-6.87297e-11	0
123.986	-6.70967e-11	0
124.207	-6.1886e-11	0
124.428	1.58425e-08	-2.8
124.65	-8.8963e-09	0
124.871	-2.2234e-09	0
125.093	-9.67373e-10	0
125.314	-5.69953e-10	0
125.536	-3.85809e-10	0
125.758	-2.91174e-10	0
125.979	-2.25823e-10	0
126.201	-1.87314e-10	0
126.422	-1.57281e-10	0
126.644	-1.40085e-10	0
126.865	-1.20187e-10	0
127.087	-1.08041e-10	0
127.308	-1.04884e-10	0
127.53	-9.16261e-11	0
127.751	-8.85704e-11	0
127.973	-8.45046e-11	0
128.195	-8.38565e-11	0
128.416	-6.72987e-11	0
128.638	-6.76775e-11	0
128.858	1.79117e-08	-3
129.08	-1.00003e-08	0
129.302	-2.52e-09	0
129.523	-1.094e-09	0
129.745	-6.35397e-10	0
129.966	-4.27441e-10	0
130.188	-3.21392e-10	0
130.409	-2.55401e-10	0
130.631	-2.10369e-10	0
130.852	-1.78745e-10	0
131.074	-1.54933e-10	0
131.296	-1.38006e-10	0
131.517	-1.27308e-10	0
131.739	-1.14303e-10	0
131.96	-1.09674e-10	0
132.182	-9.86465e-11	0
132.403	-9.55319e-11	0
132.625	-8.56663e-11	0
132.846	-7.84354e-11	0
133.068	-7.91257e-11	0
133.288	2.02116e-08	-3.2
133.511	-1.11796e-08	0
133.732	-2.8469e-09	0
133.954	-1.2296e-09	0
134.175	-7.16994e-10	0
134.397	-4.75461e-10	0
134.618	-3.49118e-10	0
134.84	-2.76579e-10	0
135.061	-2.25697e-10	0
135.283	-1.90917e-10	0
135.505	-1.63813e-10	0
135.727	-1.44891e-10	0
135.948	-1.30296e-10	0
136.17	-1.19126e-10	0
136.392	-1.0932e-10	0
136.614	-9.87644e-11	0
136.837	-9.13399e-11	0
137.058	-8.99678e-11	0
137.28	-8.84357e-11	0
137.501	-7.62131e-11	0
137.723	2.28011e-08	-3.4
137.945	-1.24092e-08	0
138.168	-3.1884e-09	0
138.389	-1.3762e-09	0
138.611	-7.84879e-10	0
138.832	-5.1732e-10	0
139.054	-3.85952e-10	0
139.276	-3.00534e-10	0
139.499	-2.4509e-10	0
139.721	-2.10057e-10	0
139.942	-1.78762e-10	0
140.164	-1.49453e-10	0
140.385	-1.48511e-10	0
140.608	-1.32585e-10	0
140.831	-1.21668e-10	0
141.052	-1.14421e-10	0
141.274	-1.02031e-10	0
141.495	-9.62811e-11	0
141.717	-9.49006e-11	0
141.938	2.56612e-08	-3.6
142.16	-1.38479e-08	0
142.382	-3.6326e-09	0
142.603	-1.564e-09	0
142.825	-8.90481e-10	0
143.046	-5.83732e-10	0
143.268	-4.37752e-10	0
143.49	-3.38285e-10	0
143.712	-2.75636e-10	0
143.934	-2.3009e-10	0
144.156	-2.02878e-10	0
144.379	-1.76102e-10	0
144.601	-1.57887e-10	0
144.824	-1.43864e-10	0
145.047	-1.31356e-10	0
145.269	-1.19757e-10	0
145.492	-1.13537e-10	0
145.714	-1.01172e-10	0
145.937	-1.00835e-10	0
146.16	-9.99513e-11	0
146.382	-9.15082e-11	0
146.602	2.88784e-08	-3.8
146.825	-1.53039e-08	0
147.047	-4.073e-09	0
147.269	-1.7565e-09	0
147.49	-9.87322e-10	0
147.712	-6.51878e-10	0
147.934	-4.76278e-10	0
148.155	-3.71054e-10	0
148.376	-3.02159e-10	0
148.598	-2.55275e-10	0
148.82	-2.22784e-10	0
149.041	-1.97549e-10	0
149.263	-1.7936e-10	0
149.484	-1.55876e-10	0
149.706	-1.41575e-10	0
149.927	-1.36028e-10	0
150.149	-1.21963e-10	0
150.37	-1.14892e-10	0
150.592	-1.1203e-10	0
150.814	-1.04573e-10	0
151.035	3.23652e-08	-4
151.258	-1.67908e-08	0
151.48	-4.6239e-09	0
151.701	-1.9867e-09	0
151.923	-1.1102e-09	0
152.144	-7.36623e-10	0
152.366	-5.39887e-10	0
152.587	-4.1798e-10	0
152.809	-3.38765e-10	0
153.03	-2.85838e-10	0
153.252	-2.45957e-10	0
153.474	-2.17885e-10	0
153.695	-1.90765e-10	0
153.917	-1.79486e-10	0
154.138	-1.62197e-10	0
154.36	-1.51297e-10	0
154.581	-1.41449e-10	0
154.803	-1.29614e-10	0
155.024	-1.24446e-10	0
155.246	-1.24336e-10	0
155.467	3.24696e-08	-4
155.69	-1.68869e-08	0
155.912	-4.6866e-09	0
156.133	-2.0256e-09	0
156.355	-1.1399e-09	0
156.577	-7.52043e-10	0
156.798	-5.513e-10	0
157.02	-4.25707e-10	0
157.241	-3.46097e-10	0
157.463	-2.90105e-10	0
157.684	-2.53743e-10	0
157.906	-2.1781e-10	0
158.127	-2.02246e-10	0
158.349	-1.76868e-10	0
158.57	-1.66271e-10	0
158.792	-1.55379e-10	0
159.013	-1.42063e-10	0
159.235	-1.3591e-10	0
159.457	-1.24109e-10	0
159.678	-1.14286e-10	0
159.899	2.91352e-08	-3.8
160.123	-1.55087e-08	0
160.344	-4.2393e-09	0
160.566	-1.836e-09	0
160.787	-1.0401e-09	0
161.009	-6.88543e-10	0
161.23	-4.95048e-10	0
161.452	-3.97097e-10	0
161.673	-3.23118e-10	0
161.895	-2.68313e-10	0
162.117	-2.33011e-10	0
162.338	-2.09696e-10	0
162.56	-1.85235e-10	0
162.781	-1.69082e-10	0
163.003	-1.5782e-10	0
163.224	-1.48342e-10	0
163.446	-1.35986e-10	0
163.667	-1.12401e-10	0
163.889	-1.12771e-10	0
164.112	-1.11306e-10	0
164.332	2.60213e-08	-3.6
164.552	-1.39795e-08	0
164.774	-3.7462e-09	0
164.995	-1.6273e-09	0
165.217	-9.29764e-10	0
165.438	-6.17536e-10	0
165.66	-4.60378e-10	0
165.882	-3.58075e-10	0
166.104	-3.04474e-10	0
166.326	-2.5408e-10	0
166.549	-2.20082e-10	0
166.772	-1.98568e-10	0
166.994	-1.73678e-10	0
167.217	-1.70269e-10	0
167.44	-1.37509e-10	0
167.662	-1.36508e-10	0
167.885	-1.28267e-10	0
168.107	-1.22156e-10	0
168.33	-1.08394e-10	0
168.553	-1.10532e-10	0
168.773	2.31511e-08	-3.4
168.995	-1.27492e-08	0
169.218	-3.3479e-09	0
169.44	-1.4587e-09	0
169.663	-8.28345e-10	0
169.885	-5.56991e-10	0
170.106	-4.13224e-10	0
170.329	-3.21241e-10	0
170.551	-2.63945e-10	0
170.773	-2.24249e-10	0
170.994	-1.96884e-10	0
171.216	-1.73821e-10	0
171.437	-1.6064e-10	0
171.659	-1.4867e-10	0
171.881	-1.31036e-10	0
172.104	-1.18646e-10	0
172.326	-1.16912e-10	0
172.547	-1.05978e-10	0
172.769	-1.06584e-10	0
172.99	-9.60454e-11	0
173.212	2.05336e-08	-3.2
173.434	-1.14075e-08	0
173.656	-2.9585e-09	0
173.878	-1.2952e-09	0
174.1	-7.47531e-10	0
174.321	-5.06563e-10	0
174.542	-3.74522e-10	0
174.764	-2.97984e-10	0
174.987	-2.41689e-10	0
175.209	-2.07313e-10	0
175.431	-1.79469e-10	0
175.652	-1.61995e-10	0
175.874	-1.45422e-10	0
176.095	-1.29799e-10	0
176.317	-1.26979e-10	0
176.54	-1.09833e-10	0
176.762	-1.0145e-10	0
176.984	-9.73839e-11	0
177.205	-9.80404e-11	0
177.427	-8.74845e-11	0
177.648	1.81965e-08	-3
177.871	-1.0142e-08	0
178.094	-2.61e-09	0
178.317	-1.1449e-09	0
178.538	-6.63115e-10	0
178.76	-4.58256e-10	0
178.981	-3.42124e-10	0
179.203	-2.79878e-10	0
179.424	-2.19754e-10	0
179.646	-1.87827e-10	0
179.867	-1.6681e-10	0
180.089	-1.43166e-10	0
180.31	-1.36255e-10	0
180.532	-1.2666e-10	0
180.754	-1.12586e-10	0
180.975	-1.04034e-10	0
181.197	-1.01913e-10	0
181.418	-8.97826e-11	0
181.64	-8.58515e-11	0
181.861	-8.21982e-11	0
182.082	1.60762e-08	-2.8
182.306	-9.0751e-09	0
182.527	-2.3207e-09	0
182.749	-1.0252e-09	0
182.97	-6.04607e-10	0
183.192	-4.14133e-10	0
183.414	-3.06586e-10	0
183.635	-2.44669e-10	0
183.857	-2.07642e-10	0
184.078	-1.73973e-10	0
184.3	-1.49992e-10	0
184.521	-1.34235e-10	0
184.743	-1.18772e-10	0
184.964	-1.11862e-10	0
185.186	-1.12232e-10	0
185.408	-8.85452e-11	0
185.629	-9.03634e-11	0
185.851	-8.51865e-11	0
186.072	-8.46477e-11	0
186.295	-8.0119e-11	0
186.515	1.41754e-08	-2.6
186.738	-8.0946e-09	0
186.959	-2.0409e-09	0
187.18	-9.05279e-10	0
187.402	-5.33203e-10	0
187.624	-3.66147e-10	0
187.845	-2.75729e-10	0
188.067	-2.24838e-10	0
188.289	-1.91203e-10	0
188.512	-1.6128e-10	0
188.734	-1.34816e-10	0
188.957	-1.26197e-10	0
189.18	-1.1767e-10	0
189.402	-1.06879e-10	0
189.625	-9.93199e-11	0
189.848	-9.251e-11	0
190.07	-8.55064e-11	0
190.293	-7.70717e-11	0
190.515	-7.80566e-11	0
190.738	-7.85028e-11	0
190.958	1.24526e-08	-2.4
191.18	-7.1803e-09	0
191.403	-1.7819e-09	0
191.626	-7.97058e-10	0
191.848	-4.68668e-10	0
192.071	-3.29936e-10	0
192.294	-2.50309e-10	0
192.515	-2.05992e-10	0
192.737	-1.67988e-10	0
192.958	-1.41423e-10	0
193.18	-1.27181e-10	0
193.401	-1.14362e-10	0
193.623	-1.09042e-10	0
193.845	-9.79563e-11	0
194.066	-9.53299e-11	0
194.287	-8.75182e-11	0
194.509	-9.2712e-11	0
194.731	-8.24928e-11	0
194.952	-7.56828e-11	0
195.174	-7.48999e-11	0
195.395	1.08932e-08	-2.2
195.616	-6.1954e-09	0
195.838	-1.545e-09	0
196.059	-7.00462e-10	0
196.281	-4.175e-10	0
196.502	-2.89003e-10	0
196.724	-2.20318e-10	0
196.945	-1.79705e-10	0
197.167	-1.633e-10	0
197.388	-1.29597e-10	0
197.61	-1.18739e-10	0
197.832	-1.07233e-10	0
198.053	-9.27541e-11	0
198.275	-8.73583e-11	0
198.496	-8.38901e-11	0
198.718	-7.94035e-11	0
198.939	-7.76441e-11	0
199.161	-7.35447e-11	0
199.382	-6.63306e-11	0
199.604	-6.36706e-11	0
199.825	9.4679e-09	-2
200.049	-5.4093e-09	0
200.27	-1.3477e-09	0
200.492	-6.10507e-10	0
200.713	-3.68646e-10	0
200.935	-2.56883e-10	0
201.156	-2.00714e-10	0
201.378	-1.63333e-10	0
201.599	-1.38258e-10	0
201.822	-1.21879e-10	0
202.045	-1.07123e-10	0
202.266	-1.00818e-10	0
202.488	-8.76697e-11	0
202.709	-8.25517e-11	0
202.931	-7.28797e-11	0
203.153	-8.0018e-11	0
203.376	-6.20123e-11	0
203.597	-6.28709e-11	0
203.819	-5.88388e-11	0
204.041	-5.93186e-11	0
204.262	-5.63556e-11	0
204.485	-5.63976e-11	0
204.705	9.4671e-09	-2
204.928	-5.3688e-09	0
205.15	-1.32e-09	0
205.371	-6.01829e-10	0
205.593	-3.60625e-10	0
205.815	-2.54442e-10	0
206.038	-1.95546e-10	0
206.26	-1.68005e-10	0
206.481	-1.33486e-10	0
206.703	-1.17645e-10	0
206.924	-1.0448e-10	0
207.147	-9.44965e-11	0
207.369	-7.95466e-11	0
207.591	-7.87469e-11	0
207.812	-7.3107e-11	0
208.034	-6.33507e-11	0
208.256	-6.16504e-11	0
208.478	-6.03456e-11	0
208.7	-5.3241e-11	0
208.921	-5.51266e-11	0
209.141	1.08142e-08	-2.2
209.364	-6.1688e-09	0
209.585	-1.5098e-09	0
209.807	-6.76288e-10	0
210.028	-4.02147e-10	0
210.25	-2.79003e-10	0
210.471	-2.09746e-10	0
210.693	-1.68906e-10	0
210.915	-1.37215e-10	0
211.138	-1.25001e-10	0
211.361	-1.10246e-10	0
211.583	-9.96903e-11	0
211.806	-8.48666e-11	0
212.029	-8.28042e-11	0
212.251	-8.41427e-11	0
212.474	-8.20298e-11	0
212.696	-7.33258e-11	0
212.919	-6.72313e-11	0
213.142	-6.42178e-11	0
213.364	-6.60781e-11	0
213.584	1.23152e-08	-2.4
213.807	-7.0257e-09	0
214.029	-1.714e-09	0
214.252	-7.68086e-10	0
214.474	-4.53644e-10	0
214.697	-3.16779e-10	0
214.92	-2.37127e-10	0
215.141	-2.00159e-10	0
215.363	-1.56128e-10	0
215.584	-1.37265e-10	0
215.806	-1.23545e-10	0
216.027	-1.06652e-10	0
216.249	-1.01955e-10	0
216.47	-9.57255e-11	0
216.692	-8.78549e-11	0
216.913	-7.90667e-11	0
217.135	-7.67603e-11	0
217.357	-7.14739e-11	0
217.578	-6.71977e-11	0
217.8	-6.42094e-11	0
218.021	1.3971e-08	-2.6
218.244	-7.8829e-09	0
218.466	-1.9542e-09	0
218.687	-8.70793e-10	0
218.909	-5.04004e-10	0
219.13	-3.47166e-10	0
219.352	-2.64172e-10	0
219.573	-2.08365e-10	0
219.795	-1.72634e-10	0
220.017	-1.49857e-10	0
220.238	-1.36743e-10	0
220.46	-1.17527e-10	0
220.681	-1.10987e-10	0
220.903	-1.0432e-10	0
221.124	-9.51447e-11	0
221.346	-9.77542e-11	0
221.567	-8.31241e-11	0
221.789	-7.34689e-11	0
222.01	-6.97735e-11	0
222.232	-6.40242e-11	0
222.453	1.58153e-08	-2.8
222.677	-8.8651e-09	0
222.898	-2.219e-09	0
223.12	-9.7425e-10	0
223.341	-5.69717e-10	0
223.563	-3.83873e-10	0
223.784	-2.88119e-10	0
224.006	-2.32414e-10	0
224.227	-1.97869e-10	0
224.449	-1.62205e-10	0
224.671	-1.49765e-10	0
224.892	-1.28057e-10	0
225.114	-1.18629e-10	0
225.335	-1.06509e-10	0
225.557	-9.20891e-11	0
225.778	-9.14914e-11	0
226	-8.56326e-11	0
226.221	-8.2215e-11	0
226.443	-7.69791e-11	0
226.664	-7.49757e-11	0
226.886	1.7859e-08	-3
227.109	-9.9203e-09	0
227.331	-2.5022e-09	0
227.552	-1.0892e-09	0
227.774	-6.34496e-10	0
227.995	-4.20463e-10	0
228.217	-3.18084e-10	0
228.438	-2.53204e-10	0
228.66	-2.05714e-10	0
228.881	-1.77306e-10	0
229.103	-1.52593e-10	0
229.324	-1.36693e-10	0
229.546	-1.20616e-10	0
229.767	-1.12333e-10	0
229.989	-1.02897e-10	0
230.21	-1.06037e-10	0
230.432	-9.19544e-11	0
230.655	-8.65249e-11	0
230.876	-8.80064e-11	0
231.098	-7.59858e-11	0
231.318	2.01647e-08	-3.2
231.54	-1.11417e-08	0
231.762	-2.8341e-09	0
231.983	-1.226e-09	0
232.205	-6.97314e-10	0
232.426	-4.71716e-10	0
232.648	-3.50819e-10	0
232.87	-2.71419e-10	0
233.092	-2.25192e-10	0
233.314	-2.07002e-10	0
233.535	-1.60488e-10	0
233.756	-1.45001e-10	0
233.978	-1.29429e-10	0
234.2	-1.23394e-10	0
234.421	-1.16348e-10	0
234.643	-1.06685e-10	0
234.864	-9.75859e-11	0
235.087	-9.45302e-11	0
235.31	-8.33177e-11	0
235.532	-8.52286e-11	0
235.752	2.27346e-08	-3.4
235.975	-1.24121e-08	0
236.197	-3.1773e-09	0
236.42	-1.3752e-09	0
236.642	-7.79424e-10	0
236.865	-5.21158e-10	0
237.088	-3.88377e-10	0
237.31	-3.0529e-10	0
237.533	-2.45578e-10	0
237.755	-2.07936e-10	0
237.978	-1.85681e-10	0
238.201	-1.67677e-10	0
238.422	-1.46836e-10	0
238.644	-1.32779e-10	0
238.866	-1.26777e-10	0
239.089	-1.19488e-10	0
239.311	-1.01913e-10	0
239.534	-1.02603e-10	0
239.757	-9.98755e-11	0
239.978	2.55781e-08	-3.6
240.201	-1.37317e-08	0
240.423	-3.6114e-09	0
240.645	-1.5484e-09	0
240.868	-8.80482e-10	0
241.09	-5.79843e-10	0
241.311	-4.24571e-10	0
241.533	-3.32478e-10	0
241.755	-2.72353e-10	0
241.978	-2.24443e-10	0
242.199	-2.02272e-10	0
242.421	-1.77146e-10	0
242.643	-1.52248e-10	0
242.865	-1.43848e-10	0
243.088	-1.30868e-10	0
243.309	-1.17973e-10	0
243.531	-1.13116e-10	0
243.752	-1.05448e-10	0
243.975	-9.9522e-11	0
244.197	-9.30066e-11	0
244.419	-8.51444e-11	0
244.64	2.87952e-08	-3.8
244.864	-1.52364e-08	0
245.086	-4.0478e-09	0
245.309	-1.7489e-09	0
245.53	-9.81741e-10	0
245.752	-6.48183e-10	0
245.974	-4.67532e-10	0
246.196	-3.70566e-10	0
246.419	-2.93346e-10	0
246.64	-2.52068e-10	0
246.862	-2.16657e-10	0
247.083	-1.96725e-10	0
247.306	-1.71801e-10	0
247.529	-1.55312e-10	0
247.75	-1.38334e-10	0
247.972	-1.27215e-10	0
248.193	-1.26811e-10	0
248.415	-1.08209e-10	0
248.636	-1.01778e-10	0
248.858	-9.94799e-11	0
249.079	3.22748e-08	-4
249.302	-1.68532e-08	0
249.524	-4.6218e-09	0
249.745	-1.9751e-09	0
249.967	-1.1018e-09	0
250.188	-7.21935e-10	0
250.41	-5.22143e-10	0
250.631	-4.06751e-10	0
250.853	-3.18909e-10	0
251.075	-2.67707e-10	0
251.296	-2.41117e-10	0
251.518	-2.04637e-10	0
251.739	-1.83905e-10	0
251.961	-1.66465e-10	0
252.182	-1.5463e-10	0
252.404	-1.41566e-10	0
252.625	-1.33317e-10	0
252.848	-1.24454e-10	0
253.069	-1.11391e-10	0
253.291	-1.03108e-10	0
253.511	3.23728e-08	-4
253.733	-1.7021e-08	0
253.953	-4.7188e-09	0
254.175	-2.0329e-09	0
254.397	-1.1334e-09	0
254.618	-7.44627e-10	0
254.841	-5.38801e-10	0
255.062	-4.23493e-10	0
255.284	-3.42831e-10	0
255.505	-2.87858e-10	0
255.727	-2.49315e-10	0
255.948	-2.16253e-10	0
256.17	-1.92087e-10	0
256.392	-1.72214e-10	0
256.613	-1.65463e-10	0
256.835	-1.46869e-10	0
257.056	-1.39277e-10	0
257.279	-1.34631e-10	0
257.501	-1.16576e-10	0
257.724	-1.15414e-10	0
257.944	2.90424e-08	-3.8
258.166	-1.55087e-08	0
258.389	-4.1932e-09	0
258.612	-1.8125e-09	0
258.834	-1.0158e-09	0
259.057	-6.7771e-10	0
259.279	-4.94501e-10	0
259.502	-3.90388e-10	0
259.725	-3.16552e-10	0
259.947	-2.67311e-10	0
260.17	-2.44231e-10	0
260.392	-2.05882e-10	0
260.615	-1.83299e-10	0
260.838	-1.675e-10	0
261.06	-1.53502e-10	0
261.282	-1.42964e-10	0
261.503	-1.33789e-10	0
261.725	-1.2235e-10	0
261.946	-1.1538e-10	0
262.168	-1.11769e-10	0
262.389	2.59384e-08	-3.6
262.613	-1.39817e-08	0
262.834	-3.7541e-09	0
263.056	-1.6293e-09	0
263.277	-9.44276e-10	0
263.499	-6.21963e-10	0
263.72	-4.60302e-10	0
263.942	-3.57797e-10	0
264.163	-2.94743e-10	0
264.385	-2.49257e-10	0
264.606	-2.14998e-10	0
264.828	-1.93004e-10	0
265.049	-1.692e-10	0
265.271	-1.55859e-10	0
265.493	-1.45826e-10	0
265.714	-1.35085e-10	0
265.935	-1.28082e-10	0
266.157	-7.50262e-11	0
266.378	-1.15136e-10	0
266.6	-1.09606e-10	0
266.821	2.30788e-08	-3.4
267.045	-1.26076e-08	0
267.266	-3.3363e-09	0
267.488	-1.4512e-09	0
267.709	-8.34103e-10	0
267.931	-5.6417e-10	0
268.152	-4.16936e-10	0
268.374	-3.30996e-10	0
268.595	-2.73271e-10	0
268.817	-2.26328e-10	0
269.038	-1.98198e-10	0
269.26	-1.84107e-10	0
269.481	-1.56398e-10	0
269.703	-1.41423e-10	0
269.925	-1.35043e-10	0
270.146	-1.22484e-10	0
270.368	-1.18141e-10	0
270.59	-1.05818e-10	0
270.813	-9.84192e-11	0
271.034	-9.87559e-11	0
271.256	2.04721e-08	-3.2
271.478	-1.13869e-08	0
271.7	-2.9432e-09	0
271.922	-1.293e-09	0
272.144	-7.43314e-10	0
272.366	-5.24096e-10	0
272.589	-3.71416e-10	0
272.81	-2.92403e-10	0
273.032	-2.44745e-10	0
273.254	-2.09468e-10	0
273.477	-1.81944e-10	0
273.699	-1.68687e-10	0
273.92	-1.525e-10	0
274.143	-1.41112e-10	0
274.365	-1.2708e-10	0
274.587	-1.16323e-10	0
274.808	-1.09968e-10	0
275.031	-1.02771e-10	0
275.252	-1.03504e-10	0
275.474	-9.09527e-11	0
275.694	1.81416e-08	-3
275.916	-1.02072e-08	0
276.138	-2.6259e-09	0
276.36	-1.1543e-09	0
276.581	-6.72736e-10	0
276.803	-4.53745e-10	0
277.025	-3.43218e-10	0
277.247	-2.67682e-10	0
277.468	-2.18231e-10	0
277.691	-1.9313e-10	0
277.913	-1.70606e-10	0
278.135	-1.5261e-10	0
278.356	-1.39891e-10	0
278.579	-1.24176e-10	0
278.802	-1.17577e-10	0
279.023	-1.10751e-10	0
279.245	-1.00717e-10	0
279.467	-9.75859e-11	0
279.69	-9.30992e-11	0
279.913	-8.98247e-11	0
280.133	1.60331e-08	-2.8
280.355	-9.1374e-09	0
280.578	-2.3018e-09	0
280.8	-1.0185e-09	0
281.023	-5.9725e-10	0
281.245	-4.1734e-10	0
281.468	-3.05728e-10	0
281.691	-2.49181e-10	0
281.913	-2.01438e-10	0
282.136	-1.81935e-10	0
282.359	-1.56802e-10	0
282.581	-1.36979e-10	0
282.804	-1.30574e-10	0
283.025	-1.1921e-10	0
283.247	-1.04177e-10	0
283.468	-1.0576e-10	0
283.69	-9.83687e-11	0
283.911	-9.52542e-11	0
284.133	-9.09863e-11	0
284.354	-8.70805e-11	0
284.576	1.41346e-08	-2.6
284.797	-8.0067e-09	0
285.019	-2.025e-09	0
285.24	-9.04344e-10	0
285.462	-5.4077e-10	0
285.683	-3.73049e-10	0
285.905	-2.8258e-10	0
286.126	-2.31378e-10	0
286.348	-1.95942e-10	0
286.569	-1.6564e-10	0
286.791	-1.42509e-10	0
287.012	-1.31929e-10	0
287.234	-1.29723e-10	0
287.455	-1.14766e-10	0
287.677	-1.07805e-10	0
287.898	-9.77542e-11	0
288.12	-9.235e-11	0
288.341	-8.66091e-11	0
288.563	-9.39746e-11	0
288.784	-7.26861e-11	0
289.006	1.24326e-08	-2.4
289.227	-7.0677e-09	0
289.448	-1.7719e-09	0
289.67	-7.97134e-10	0
289.891	-4.76968e-10	0
290.113	-3.39169e-10	0
290.334	-2.50233e-10	0
290.556	-2.02886e-10	0
290.778	-1.71094e-10	0
290.999	-1.4958e-10	0
291.221	-1.2969e-10	0
291.442	-1.20607e-10	0
291.664	-1.12249e-10	0
291.885	-1.06736e-10	0
292.107	-1.00911e-10	0
292.328	-9.47238e-11	0
292.55	-9.07001e-11	0
292.771	-8.20635e-11	0
292.993	-8.04894e-11	0
293.214	-8.8099e-11	0
293.436	1.08699e-08	-2.2
293.657	-6.2105e-09	0
293.878	-1.5535e-09	0
294.1	-7.08753e-10	0
294.321	-4.31717e-10	0
294.543	-3.01519e-10	0
294.764	-2.26025e-10	0
294.986	-1.8808e-10	0
295.207	-1.62685e-10	0
295.429	-1.39748e-10	0
295.651	-1.2389e-10	0
295.872	-1.17005e-10	0
296.094	-1.1028e-10	0
296.315	-1.09564e-10	0
296.537	-9.75185e-11	0
296.758	-9.31581e-11	0
296.98	-8.77792e-11	0
297.202	-7.94708e-11	0
297.424	-8.11712e-11	0
297.646	-7.66593e-11	0
297.866	9.4505e-09	-2
298.086	-5.4339e-09	0
298.307	-1.3496e-09	0
298.529	-6.17393e-10	0
298.752	-3.69564e-10	0
298.973	-2.64416e-10	0
299.195	-2.13483e-10	0
299.416	-1.68535e-10	0
299.638	-1.40228e-10	0
299.859	-1.21845e-10	0
300.081	-1.09505e-10	0
300.302	-1.02864e-10	0
300.524	-9.03129e-11	0
300.745	-8.7998e-11	0
300.967	-8.32251e-11	0
301.188	-7.62047e-11	0
301.41	-7.6634e-11	0
301.633	-7.09941e-11	0
301.855	-6.85698e-11	0
302.078	-7.08678e-11	0
302.299	-7.57333e-11	0
302.519	9.4444e-09	-2
302.741	-5.3619e-09	0
302.963	-1.322e-09	0
303.186	-6.00945e-10	0
303.409	-3.69758e-10	0
303.63	-2.55182e-10	0
303.852	-1.99098e-10	0
304.074	-1.60606e-10	0
304.297	-1.4054e-10	0
304.519	-1.28343e-10	0
304.741	-1.10869e-10	0
304.964	-1.01525e-10	0
305.186	-9.46312e-11	0
305.408	-9.35117e-11	0
305.63	-8.02873e-11	0
305.853	-7.41087e-11	0
306.075	-7.08089e-11	0
306.297	-7.02533e-11	0
306.52	-6.42767e-11	0
306.741	-6.38979e-11	0
306.963	1.07999e-08	-2.2
307.186	-6.1557e-09	0
307.408	-1.5193e-09	0
307.63	-6.93165e-10	0
307.853	-4.18451e-10	0
308.074	-2.84062e-10	0
308.296	-2.28676e-10	0
308.517	-1.81464e-10	0
308.739	-1.54554e-10	0
308.96	-1.3453e-10	0
309.182	-1.17434e-10	0
309.403	-1.09943e-10	0
309.625	-1.07906e-10	0
309.846	-9.34527e-11	0
310.068	-8.6003e-11	0
310.29	-8.34861e-11	0
310.511	-7.75431e-11	0
310.733	-7.46053e-11	0
310.954	-7.15833e-11	0
311.176	-7.50599e-11	0
311.397	1.22981e-08	-2.4
311.618	-6.9518e-09	0
311.84	-1.7164e-09	0
312.061	-7.69702e-10	0
312.283	-4.64797e-10	0
312.504	-3.16123e-10	0
312.726	-2.39602e-10	0
312.947	-1.92987e-10	0
313.169	-1.64545e-10	0
313.39	-1.45354e-10	0
313.612	-1.24934e-10	0
313.833	-1.107e-10	0
314.055	-1.04379e-10	0
314.276	-9.52289e-11	0
314.498	-8.94375e-11	0
314.719	-8.08008e-11	0
314.941	-7.60279e-11	0
315.163	-7.26271e-11	0
315.384	-7.51861e-11	0
315.606	-6.95547e-11	0
315.827	1.39389e-08	-2.6
316.05	-7.8794e-09	0
316.272	-1.9572e-09	0
316.493	-8.68731e-10	0
316.715	-5.1147e-10	0
316.936	-3.51071e-10	0
317.158	-2.71318e-10	0
317.379	-2.10335e-10	0
317.601	-1.74612e-10	0
317.822	-1.49908e-10	0
318.044	-1.35371e-10	0
318.266	-1.20321e-10	0
318.487	-1.12805e-10	0
318.709	-9.32002e-11	0
318.93	-8.91849e-11	0
319.152	-8.96311e-11	0
319.374	-8.24423e-11	0
319.596	-8.03042e-11	0
319.817	-7.37299e-11	0
320.039	-6.93274e-11	0
320.259	1.57627e-08	-2.8
320.479	-8.8602e-09	0
320.702	-2.194e-09	0
320.923	-9.61144e-10	0
321.145	-5.65433e-10	0
321.366	-3.7448e-10	0
321.588	-2.84348e-10	0
321.809	-2.2807e-10	0
322.031	-1.91144e-10	0
322.252	-1.64705e-10	0
322.474	-1.42964e-10	0
322.696	-1.27156e-10	0
322.917	-1.157e-10	0
323.139	-1.18579e-10	0
323.36	-1.01071e-10	0
323.582	-9.13988e-11	0
323.804	-8.07671e-11	0
324.027	-8.15332e-11	0
324.25	-7.45043e-11	0
324.472	-7.41929e-11	0
324.693	1.78215e-08	-3
324.917	-9.9101e-09	0
325.139	-2.4861e-09	0
325.362	-1.0782e-09	0
325.585	-6.25549e-10	0
325.807	-4.21717e-10	0
326.03	-3.12563e-10	0
326.252	-2.51285e-10	0
326.474	-2.03357e-10	0
326.695	-1.76035e-10	0
326.917	-1.54756e-10	0
327.139	-1.34976e-10	0
327.36	-1.23234e-10	0
327.582	-1.17064e-10	0
327.803	-1.02611e-10	0
328.025	-1.0384e-10	0
328.246	-9.28972e-11	0
328.468	-8.98583e-11	0
328.689	-8.50518e-11	0
328.911	-7.80735e-11	0
329.132	2.00931e-08	-3.2
329.356	-1.10982e-08	0
329.577	-2.8249e-09	0
329.799	-1.2234e-09	0
330.02	-7.03299e-10	0
330.242	-4.76572e-10	0
330.464	-3.52022e-10	0
330.687	-2.80274e-10	0
330.909	-2.29931e-10	0
331.132	-1.96329e-10	0
331.355	-1.80185e-10	0
331.577	-1.5676e-10	0
331.8	-1.45169e-10	0
332.022	-1.27358e-10	0
332.245	-1.28974e-10	0
332.468	-1.11441e-10	0
332.69	-1.04909e-10	0
332.913	-9.53804e-11	0
333.135	-8.85368e-11	0
333.358	-8.41763e-11	0
333.579	2.26619e-08	-3.4
333.803	-1.23766e-08	0
334.025	-3.1685e-09	0
334.248	-1.3624e-09	0
334.471	-7.72489e-10	0
334.693	-5.1131e-10	0
334.915	-3.83469e-10	0
335.136	-2.62572e-10	0
335.358	-2.68869e-10	0
335.579	-2.12229e-10	0
335.801	-1.87954e-10	0
336.022	-1.63931e-10	0
336.244	-1.51044e-10	0
336.466	-1.36827e-10	0
336.687	-1.22064e-10	0
336.909	-1.13891e-10	0
337.13	-1.05894e-10	0
337.352	-9.74764e-11	0
337.573	-9.50942e-11	0
337.795	2.54962e-08	-3.6
338.018	-1.37197e-08	0
338.239	-3.5974e-09	0
338.461	-1.5439e-09	0
338.683	-8.71248e-10	0
338.904	-5.8002e-10	0
339.125	-4.24125e-10	0
339.347	-3.31737e-10	0
339.569	-2.72547e-10	0
339.79	-2.30334e-10	0
340.012	-1.99174e-10	0
340.233	-1.71801e-10	0
340.455	-1.56019e-10	0
340.676	-1.47804e-10	0
340.898	-1.3575e-10	0
341.119	-9.60454e-11	0
341.341	-1.36474e-10	0
341.563	-1.08562e-10	0
341.785	-9.97324e-11	0
342.007	-9.18029e-11	0
342.228	-8.54559e-11	0
342.448	2.86922e-08	-3.8
342.672	-1.51776e-08	0
342.893	-4.0426e-09	0
343.115	-1.7282e-09	0
343.336	-9.66119e-10	0
343.558	-6.37139e-10	0
343.779	-4.63366e-10	0
344.001	-3.59977e-10	0
344.222	-2.94827e-10	0
344.444	-2.38777e-10	0
344.665	-2.06943e-10	0
344.887	-1.81641e-10	0
345.108	-1.63064e-10	0
345.33	-1.47677e-10	0
345.551	-1.36272e-10	0
345.773	-1.25683e-10	0
345.996	-1.16534e-10	0
346.218	-1.09573e-10	0
346.441	-1.05625e-10	0
346.663	-9.26951e-11	0
346.885	3.21855e-08	-4
347.108	-1.6845e-08	0
347.331	-4.5678e-09	0
347.553	-1.948e-09	0
347.776	-1.0902e-09	0
347.998	-7.17288e-10	0
348.22	-5.18019e-10	0
348.442	-4.03856e-10	0
348.663	-3.28766e-10	0
348.885	-2.74399e-10	0
349.106	-2.3589e-10	0
349.328	-2.01876e-10	0
349.549	-1.79974e-10	0
349.771	-1.62214e-10	0
349.992	-1.52138e-10	0
350.214	-1.44243e-10	0
350.435	-1.28427e-10	0
350.657	-1.15625e-10	0
350.879	-1.04286e-10	0
351.1	-1.0294e-10	0
351.321	3.22764e-08	-4
351.545	-1.69314e-08	0
351.766	-4.6573e-09	0
351.988	-1.9982e-09	0
352.209	-1.1185e-09	0
352.431	-7.34022e-10	0
352.652	-5.36486e-10	0
352.874	-4.14512e-10	0
353.096	-3.41955e-10	0
353.317	-2.77917e-10	0
353.539	-2.44055e-10	0
353.76	-2.10731e-10	0
353.982	-1.89368e-10	0
354.203	-1.692e-10	0
354.425	-1.5149e-10	0
354.646	-1.4054e-10	0
354.868	-1.25279e-10	0
355.089	-1.21567e-10	0
355.311	-1.13588e-10	0
355.532	-1.09791e-10	0
355.754	2.89533e-08	-3.8
355.977	-1.54088e-08	0
356.199	-4.1903e-09	0
356.42	-1.8e-09	0
356.642	-1.0158e-09	0
356.863	-6.77382e-10	0
357.085	-4.9339e-10	0
357.306	-3.86904e-10	0
357.528	-3.15828e-10	0
357.749	-2.63364e-10	0
357.971	-2.29527e-10	0
358.192	-2.03239e-10	0
358.414	-1.79915e-10	0
358.635	-1.65522e-10	0
358.857	-1.51246e-10	0
359.079	-1.49495e-10	0
359.3	-1.27451e-10	0
359.522	-1.22165e-10	0
359.743	-1.1416e-10	0
359.965	-1.04682e-10	0
360.186	2.58648e-08	-3.6
360.409	-1.39696e-08	0
360.631	-3.7215e-09	0
360.852	-1.6103e-09	0
361.074	-9.14378e-10	0
361.296	-6.05785e-10	0
361.517	-4.46447e-10	0
361.739	-3.46324e-10	0
361.96	-2.90568e-10	0
362.182	-2.53633e-10	0
362.403	-2.10512e-10	0
362.625	-1.86573e-10	0
362.846	-1.69705e-10	0
363.068	-1.61187e-10	0
363.289	-1.44117e-10	0
363.511	-1.28991e-10	0
363.734	-1.20338e-10	0
363.955	-1.09109e-10	0
364.177	-1.05044e-10	0
364.398	-9.47828e-11	0
364.618	2.30075e-08	-3.4
364.842	-1.25913e-08	0
365.063	-3.3185e-09	0
365.285	-1.4417e-09	0
365.506	-8.19229e-10	0
365.728	-5.51629e-10	0
365.95	-4.06381e-10	0
366.171	-3.17798e-10	0
366.393	-2.66369e-10	0
366.614	-2.28542e-10	0
366.836	-1.97398e-10	0
367.057	-1.71203e-10	0
367.279	-1.5867e-10	0
367.5	-1.45741e-10	0
367.722	-1.28671e-10	0
367.943	-1.20153e-10	0
368.166	-1.24336e-10	0
368.389	-1.0767e-10	0
368.611	-1.02864e-10	0
368.834	-9.07675e-11	0
369.055	2.04267e-08	-3.2
369.278	-1.13128e-08	0
369.501	-2.9255e-09	0
369.724	-1.2732e-09	0
369.945	-7.35032e-10	0
370.167	-4.96774e-10	0
370.388	-3.6932e-10	0
370.61	-2.94398e-10	0
370.831	-2.47682e-10	0
371.053	-2.0446e-10	0
371.274	-1.7856e-10	0
371.496	-1.60825e-10	0
371.718	-1.48241e-10	0
371.939	-1.34647e-10	0
372.161	-1.2602e-10	0
372.382	-1.18377e-10	0
372.604	-1.07392e-10	0
372.825	-1.08562e-10	0
373.047	-1.02611e-10	0
373.268	-9.01193e-11	0
373.49	1.8088e-08	-3
373.713	-1.01286e-08	0
373.935	-2.6019e-09	0
374.156	-1.1689e-09	0
374.378	-6.62736e-10	0
374.599	-4.52676e-10	0
374.821	-3.36249e-10	0
375.042	-2.61697e-10	0
375.264	-2.16892e-10	0
375.486	-1.83257e-10	0
375.707	-1.65968e-10	0
375.928	-1.52972e-10	0
376.15	-1.38402e-10	0
376.372	-1.29681e-10	0
376.593	-1.17577e-10	0
376.815	-1.07914e-10	0
377.036	-1.01761e-10	0
377.258	-9.45807e-11	0
377.479	-8.3141e-11	0
377.701	-8.15584e-11	0
377.922	1.60008e-08	-2.8
378.146	-9.0465e-09	0
378.367	-2.3021e-09	0
378.589	-1.0179e-09	0
378.81	-5.90819e-10	0
379.032	-4.01752e-10	0
379.253	-3.07192e-10	0
379.475	-2.38954e-10	0
379.696	-2.03509e-10	0
379.918	-1.75412e-10	0
380.139	-1.6479e-10	0
380.361	-1.50522e-10	0
380.582	-1.22788e-10	0
380.804	-1.2123e-10	0
381.026	-1.11988e-10	0
381.247	-1.0459e-10	0
381.469	-9.51531e-11	0
381.69	-9.68535e-11	0
381.912	-8.92859e-11	0
382.133	-8.48834e-11	0
382.354	1.41141e-08	-2.6
382.576	-8.0001e-09	0
382.797	-2.0122e-09	0
383.019	-8.79514e-10	0
383.24	-5.31814e-10	0
383.462	-3.60608e-10	0
383.683	-2.74331e-10	0
383.905	-2.22355e-10	0
384.126	-1.91657e-10	0
384.348	-1.60918e-10	0
384.569	-1.44639e-10	0
384.791	-1.26188e-10	0
385.012	-1.15456e-10	0
385.234	-1.07653e-10	0
385.456	-9.89243e-11	0
385.677	-9.3175e-11	0
385.9	-9.3276e-11	0
386.121	-9.36548e-11	0
386.343	-8.86883e-11	0
386.565	-7.50683e-11	0
386.787	1.24058e-08	-2.4
387.01	-7.1213e-09	0
387.232	-1.7831e-09	0
387.453	-8.04861e-10	0
387.675	-4.77347e-10	0
387.896	-3.37814e-10	0
388.118	-2.54913e-10	0
388.339	-2.05824e-10	0
388.561	-1.76388e-10	0
388.783	-1.51844e-10	0
389.004	-1.33503e-10	0
389.226	-1.27156e-10	0
389.447	-1.11652e-10	0
389.669	-1.00835e-10	0
389.89	-9.29056e-11	0
390.112	-8.88314e-11	0
390.334	-8.88145e-11	0
390.557	-8.15837e-11	0
390.78	-8.45383e-11	0
391.002	-7.59017e-11	0
391.224	1.087e-08	-2.2
391.445	-6.2038e-09	0
391.666	-1.5385e-09	0
391.888	-6.99865e-10	0
392.109	-4.242e-10	0
392.331	-2.90459e-10	0
392.552	-2.20427e-10	0
392.774	-1.80126e-10	0
392.995	-1.52273e-10	0
393.217	-1.30574e-10	0
393.438	-1.16399e-10	0
393.66	-1.04699e-10	0
393.882	-9.34612e-11	0
394.103	-8.96395e-11	0
394.325	-8.05735e-11	0
394.546	-7.58512e-11	0
394.768	-7.73327e-11	0
394.989	-7.02197e-11	0
395.211	-6.79469e-11	0
395.432	-5.93944e-11	0
395.654	9.4579e-09	-2
395.877	-5.4166e-09	0
396.099	-1.3303e-09	0
396.32	-6.03277e-10	0
396.542	-3.61265e-10	0
396.763	-2.55654e-10	0
396.985	-1.96708e-10	0
397.206	-1.62214e-10	0
397.428	-1.35035e-10	0
397.649	-1.19623e-10	0
397.871	-1.09067e-10	0
398.092	-1.10439e-10	0
398.314	-9.89159e-11	0
398.535	-8.69037e-11	0
398.757	-8.85704e-11	0
398.978	-8.09608e-11	0
399.2	-7.02112e-11	0
399.421	-7.21557e-11	0
399.643	-6.80815e-11	0
399.865	-6.04298e-11	0
400.086	-6.25174e-11	0
400.308	-6.11537e-11	0
400.529	9.4489e-09	-2
400.75	-5.3507e-09	0
400.972	-1.3089e-09	0
401.193	-6.01964e-10	0
401.415	-3.63857e-10	0
401.636	-2.52926e-10	0
401.858	-1.98425e-10	0
402.079	-1.59966e-10	0
402.301	-1.30119e-10	0
402.522	-1.19833e-10	0
402.744	-1.11012e-10	0
402.966	-1.02763e-10	0
403.187	-9.16345e-11	0
403.409	-8.58178e-11	0
403.63	-7.34268e-11	0
403.852	-7.39403e-11	0
404.073	-2.43427e-11	0
404.295	-1.04228e-10	0
404.516	-7.2543e-11	0
404.738	-7.01271e-11	0
404.959	1.07888e-08	-2.2
405.18	-6.1175e-09	0
405.402	-1.5037e-09	0
405.623	-6.73948e-10	0
405.845	-4.01415e-10	0
406.066	-2.78557e-10	0
406.288	-2.09679e-10	0
406.51	-1.73569e-10	0
406.731	-1.4123e-10	0
406.953	-1.23579e-10	0
407.174	-1.14985e-10	0
407.396	-9.50774e-11	0
407.617	-8.64323e-11	0
407.839	-7.92688e-11	0
408.061	-7.0085e-11	0
408.283	-7.11119e-11	0
408.505	-6.90748e-11	0
408.727	-6.75175e-11	0
408.948	-5.28201e-11	0
409.17	-6.26352e-11	0
409.391	1.22801e-08	-2.4
409.615	-7.0007e-09	0
409.836	-1.7171e-09	0
410.058	-7.57455e-10	0
410.279	-4.54275e-10	0
410.501	-3.10946e-10	0
410.722	-2.33887e-10	0
410.944	-1.89132e-10	0
411.165	-1.61019e-10	0
411.387	-1.39513e-10	0
411.608	-1.21079e-10	0
411.83	-1.0735e-10	0
412.051	-9.85203e-11	0
412.273	-8.98499e-11	0
412.496	-8.18783e-11	0
412.718	-7.80903e-11	0
412.941	-7.47568e-11	0
413.163	-7.65414e-11	0
413.385	-6.69872e-11	0
413.606	-6.52027e-11	0
413.828	1.392e-08	-2.6
414.051	-7.8823e-09	0
414.273	-1.948e-09	0
414.494	-8.56013e-10	0
414.716	-5.06748e-10	0
414.937	-3.46526e-10	0
415.159	-2.63793e-10	0
415.38	-2.06918e-10	0
415.602	-1.73274e-10	0
415.824	-1.52744e-10	0
416.045	-1.39588e-10	0
416.267	-1.24151e-10	0
416.488	-1.03706e-10	0
416.71	-1.0533e-10	0
416.931	-9.21985e-11	0
417.153	-8.28295e-11	0
417.374	-7.98075e-11	0
417.596	-7.50851e-11	0
417.817	-7.80314e-11	0
418.039	-7.46979e-11	0
418.26	1.57289e-08	-2.8
418.483	-8.8532e-09	0
418.705	-2.2053e-09	0
418.927	-9.68198e-10	0
419.148	-5.688e-10	0
419.37	-3.82341e-10	0
419.591	-2.90131e-10	0
419.813	-2.31429e-10	0
420.034	-1.9106e-10	0
420.256	-1.68813e-10	0
420.477	-1.45009e-10	0
420.699	-1.32299e-10	0
420.92	-1.18781e-10	0
421.142	-1.09413e-10	0
421.363	-1.00701e-10	0
421.585	-9.38484e-11	0
421.807	-8.26527e-11	0
422.028	-8.42774e-11	0
422.25	-7.3149e-11	0
422.471	-7.54218e-11	0
422.692	1.77749e-08	-3
422.916	-9.9131e-09	0
423.137	-2.4886e-09	0
423.359	-1.081e-09	0
423.58	-6.26786e-10	0
423.802	-4.23577e-10	0
424.024	-3.15441e-10	0
424.245	-2.50283e-10	0
424.467	-2.09956e-10	0
424.688	-1.83863e-10	0
424.91	-1.51995e-10	0
425.131	-1.46221e-10	0
425.353	-1.22998e-10	0
425.574	-1.15818e-10	0
425.796	-1.09808e-10	0
426.017	-1.03554e-10	0
426.239	-9.54646e-11	0
426.46	-8.49087e-11	0
426.682	-8.14321e-11	0
426.904	-7.37215e-11	0
427.125	2.00504e-08	-3.2
427.348	-1.10642e-08	0
427.57	-2.8065e-09	0
427.791	-1.2128e-09	0
428.013	-6.99881e-10	0
428.234	-4.64973e-10	0
428.456	-3.41955e-10	0
428.677	-2.69668e-10	0
428.899	-2.20133e-10	0
429.12	-1.87466e-10	0
429.342	-1.64276e-10	0
429.563	-1.44967e-10	0
429.785	-1.30776e-10	0
430.007	-1.22089e-10	0
430.229	-1.13183e-10	0
430.452	-1.03175e-10	0
430.673	-9.7931e-11	0
430.895	-8.96226e-11	0
431.116	-9.89243e-11	0
431.338	-9.00688e-11	0
431.559	2.2603e-08	-3.4
431.783	-1.23289e-08	0
432.004	-3.1675e-09	0
432.226	-1.3646e-09	0
432.447	-7.75872e-10	0
432.669	-5.18995e-10	0
432.89	-3.82602e-10	0
433.112	-3.00307e-10	0
433.333	-2.49703e-10	0
433.555	-2.13534e-10	0
433.776	-1.92583e-10	0
433.998	-1.69343e-10	0
434.219	-1.54933e-10	0
434.441	-1.31626e-10	0
434.664	-1.2368e-10	0
434.886	-1.14513e-10	0
435.108	-1.00911e-10	0
435.329	-9.60875e-11	0
435.551	-9.47407e-11	0
435.772	2.54236e-08	-3.6
435.996	-1.37664e-08	0
436.217	-3.5961e-09	0
436.439	-1.5422e-09	0
436.66	-8.71391e-10	0
436.882	-5.80626e-10	0
437.103	-4.29469e-10	0
437.325	-3.31569e-10	0
437.546	-2.74399e-10	0
437.768	-2.34947e-10	0
437.989	-1.95151e-10	0
438.211	-1.74722e-10	0
438.433	-1.59032e-10	0
438.654	-1.45868e-10	0
438.875	-1.32585e-10	0
439.097	-1.22838e-10	0
439.318	-1.14059e-10	0
439.54	-1.09101e-10	0
439.762	-1.05659e-10	0
439.983	-9.48754e-11	0
440.205	-1.00844e-10	0
440.426	2.86149e-08	-3.8
440.649	-1.51728e-08	0
440.871	-4.0332e-09	0
441.092	-1.7235e-09	0
441.314	-9.69326e-10	0
441.536	-6.42653e-10	0
441.757	-4.65554e-10	0
441.978	-3.58445e-10	0
442.2	-2.95492e-10	0
442.422	-2.49972e-10	0
442.643	-2.10411e-10	0
442.865	-1.83913e-10	0
443.086	-1.62719e-10	0
[truncated: 1,592 more rows]

## Sheet: Figure 3g
X	Y		X	Y
-0.08	1.60209e-11		0.02	1.14565e-13
-0.06	1.00551e-11		0.016	8.00466e-14
-0.04	5.45864e-12		0.012	5.26022e-14
-0.02	2.23926e-12		0.008	2.98328e-14

[truncated: 51 more sheets: Figure 4b, Figure 4c, Figure 4e, Figure 4f, Figure 4g, Figure 4h, Figure 4i, Figure 4j, Figure 4k, Figure 5b, Figure 5c, Figure 5d, Figure 5e, Figure 5h, Figure S2a, Figure S2b, Figure S2c, Figure S2d, Figure S2e, Figure S2g …]
